# Supplementary material for: Cognitive impairment and dementia—Are they linked to childhood health and socioeconomic status? A systematic review
Source: PLoS One. 2025 Mar 27;20(3):e0311074. doi: 10.1371/journal.pone.0311074 (PMC11949372; doi:10.1371/journal.pone.0311074)
Supplement: S2 Appendix — (XLSX) [file pone.0311074.s002.xlsx]

## Sheet: First download
no	title	authors	year	duplicated	journal	issn	volume	issue	pages	doi	url	abstract	publisher	location	pubmed_id	pmc_id
1	'A smile stands for health and a bed for illness': Graphic cues in children's drawings.	Bonoti, Fotini and Christidou, Vasilia and Spyrou, Georgia Maria	2019	0	Health Education Journal	0017-8969	78	7	728-742	10.1177/0017896919835581	https://search.ebscohost.com/login.aspx?direct=true&db=jlh&AN=138398056&site=ehost-live	Objective: The study aimed to investigate whether children use specific types of graphic cues (facial, postural, contextual) in their drawings of healthy and ill persons and whether these cues differ as a function of age. Design: Cross-sectional design. Setting: A public primary school in a medium-sized city in Greece. Method: A total of 200 children in the age group of 5, 7, 9 and 11 years were …	Sage Publications Inc.	Laboratory of Psychology, Department of Early Childhood Education, University of Thessaly, Volos, Greece Thousand Oaks, California
2	‚ÄòDoing it for themselves‚Äô: a qualitative study of children‚Äôs engagement with public health agendas in New Zealand.	Burrows, Lisette and McCormack, Jaleh	2014	1	Critical Public Health	0958-1596	24	2	159-170	10.1080/09581596.2013.814761	https://search.ebscohost.com/login.aspx?direct=true&db=jlh&AN=104056581&site=ehost-live	In this paper, we examine how New Zealand children engage with public health agendas that seek to shape their understandings of health. We shed light on the ways children make sense of what they see, hear and come to know through public health ‚Äòwork‚Äô, and consider what effects this has for how they come to think of their ‚Äòselves‚Äô and relations with others. We pay attention to the way publ…	Routledge	School of Physical Education, University of Otago, Dunedin, New Zealand. Oxfordshire, <Blank>
3	‚ÄòDoing it for themselves‚Äô: a qualitative study of children‚Äôs engagement with public health agendas in New Zealand.	Burrows, Lisette and McCormack, Jaleh	2014	1	Critical Public Health	0958-1596	24	2	159-170	10.1080/09581596.2013.814761	https://search.ebscohost.com/login.aspx?direct=true&db=jlh&AN=95093963&site=ehost-live	In this paper, we examine how New Zealand children engage with public health agendas that seek to shape their understandings of health. We shed light on the ways children make sense of what they see, hear and come to know through public health ‚Äòwork‚Äô, and consider what effects this has for how they come to think of their ‚Äòselves‚Äô and relations with others. We pay attention to the way publ…	Routledge	School of Physical Education, University of Otago, Dunedin, New Zealand. Oxfordshire, <Blank>
4	‚ÄòHow I Feel About My School‚Äô: The construction and validation of a measure of wellbeing at school for primary school children.	Allen, Kate and Marlow, Ruth and Edwards, Vanessa and Parker, Claire and Rodgers, Lauren and Ukoumunne, Obioha C. and Seem, Edward Chan and Hayes, Rachel and Price, Anna and Ford, Tamsin	2018	0	Clinical Child Psychology & Psychiatry	1359-1045	23	1	25-41	10.1177/1359104516687612	https://search.ebscohost.com/login.aspx?direct=true&db=jlh&AN=127141573&site=ehost-live	There is a growing focus on child wellbeing and happiness in schools, but we lack self-report measures for very young children. Three samples (N‚Äâ=‚Äâ2345) were combined to assess the psychometric properties of the How I Feel About My School (HIFAMS) questionnaire, which was designed for children aged 4‚Äì8‚Äâyears. Test‚Äìretest reliability was moderate (intraclass correlation coefficient‚Äâ=‚Ä…	Sage Publications Inc.	["Department of Child Health, University of Exeter Medical School, UK", "Institute of Health Services Research, University of Exeter Medical School, UK", "Devon Autism and ADHD Service, Devon Partnership NHS Trust, UK", "NIHR CLAHRC South West Peninsula (PenCLAHRC), University of Exeter Medical School, UK", "Devon Partnership NHS Trust, UK"] Thousand Oaks, California
5	‚ÄòKeeping my mind strong‚Äô: enabling children to discuss and explore issues relating to their perceptions of positive mental health through the arts.	O‚ÄôNeill, Marie Therese and Moore, Kevin David	2016	0	Journal of Research in Nursing	1744-9871	21	7	544-567	10.1177/1744987116655594	https://search.ebscohost.com/login.aspx?direct=true&db=jlh&AN=119262097&site=ehost-live	Background The ramifications of mental ill health are enduring and potentially disabling. This research study focuses on using art to explore children‚Äôs understanding and awareness of mental health issues. Aims To explore the medium of ‚Äòdrawing‚Äô as a method of communication by young people for expressing feelings and thoughts about what keeps their minds strong and what makes them happy as …	Sage Publications Inc.	Lecturer in Nursing, School of Nursing and Institute of Nursing and Health Research, Ulster University, Northern Ireland Thousand Oaks, California
6	‚ÄòYou could get sick, disgusting‚Äô: an analysis of alcohol counter-advertisements created by children.	Anonymous	2018	0	Health Education Research	0268-1153	33	5	337-350	10.1093/her/cyy022	https://search.ebscohost.com/login.aspx?direct=true&db=jlh&AN=131873823&site=ehost-live	Advertisements are persuasive texts designed to communicate ideas explicitly and implicitly through visual grammar. Counter-advertisements allow students to engage with advertising texts as creators rather than consumers and challenge media messages. Based in critical media literacy theory, this paper explores how elementary students interpret and redesign advertisements to create meaning. This s…	Oxford University Press / USA
7	‚ÄúCause it‚Äôs family talking to you‚Äù: Children acting as change agents for adult food and physical activity behaviors in American Indian households in the Upper Midwestern United States.	Gadhoke, Preety and Christiansen, Karina and Swartz, Jackie and Gittelsohn, Joel	2015	0	Childhood	0907-5682	22	3	346-361	10.1177/0907568214538290	https://search.ebscohost.com/login.aspx?direct=true&db=jlh&AN=108948686&site=ehost-live	This article presents research findings from the formative phase of OPREVENT, a pilot obesity prevention intervention trial for American Indian households on two reservations in the Upper Midwestern United States. We describe processes by which American Indian children acting as change agents influence adult food and physical activity behaviors on an Ojibwa and a Potawatomi reservation. This stud…	Sage Publications Inc.	["St John‚Äôs University, USA", "Johns Hopkins University, USA"] Thousand Oaks, California
8	‚ÄúCulture Is So Interspersed‚Äù: Child-Minders‚Äô and Health Workers‚Äô Perceptions of Childhood Obesity in South Africa.	Figueroa, Roger and Saltzman, Jaclyn and Jarick Metcalfe, Jessica and Wiley, Angela	2017	0	Journal of Obesity	2090-0708			2014-01-01	10.1155/2017/9629748	https://search.ebscohost.com/login.aspx?direct=true&db=jlh&AN=121503855&site=ehost-live	Introduction. Forty-one million children globally are overweight or obese, with most rapid rate increases among low- and middle-income nations. Child-minders and health workers play a crucial role in obesity prevention efforts, but their perceptions of childhood obesity in low- and middle-income countries are poorly understood. This study aims to (1) explore child-minders and health workers‚Äô pe…	Wiley-Blackwell	["University of Illinois at Urbana-Champaign, 905 South Goodwin Ave., 230 Bevier Hall MC-180, Urbana, IL 61801, USA", "University of Illinois at Urbana-Champaign, 904 W. Nevada St., #1014, MC-081, Urbana, IL 61801, USA", "University of Illinois at Urbana-Champaign, 904 W. Nevada St., #2004, MC-081, Urbana, IL 61801, USA"] Malden, Massachusetts
9	‚ÄúI Think He Will Have It Throughout His Whole Life‚Äù: Parent and Youth Perspectives About Childhood Mental Health Problems.	Schraeder, Kyleigh E. and Reid, Graham J. and Brown, Judith Belle	2018	0	Qualitative Health Research	1049-7323	28	4	548-560	10.1177/1049732317739840	https://search.ebscohost.com/login.aspx?direct=true&db=jlh&AN=127930733&site=ehost-live	Children‚Äôs mental health (CMH) problems can be long-lasting. Even among children and youth who receive specialized CMH treatment, recurrence of problems is common. It is unknown whether youth and their parents view the possibility of future mental health problems. This has important implications for how CMH services should be delivered. This grounded theory study gained perspectives from youth …	Sage Publications Inc.	["Western University, London, Ontario, Canada", "Lawson Health Research Institute, London, Ontario, Canada", "Children‚Äôs Health Research Institute, London, Ontario, Canada", "King‚Äôs University College, London, Ontario, Canada"] Thousand Oaks, California
10	‚ÄúI Will Communicate With You, But Let Me Be In Control‚Äù: Understanding How Parents Manage Private Information About Their Chronically Ill Children.	Rafferty, Katherine A. and Hutton, Kara and Heller, Sarah	2019	0	Health Communication	1041-0236	34	1	100-109	10.1080/10410236.2017.1384432	https://search.ebscohost.com/login.aspx?direct=true&db=jlh&AN=132762156&site=ehost-live	Parents have a significant role in the management of a child‚Äôs chronic condition. Parents are often the only consistent individuals managing a child‚Äôs health across his or her childhood and adolescence (e.g., present for all appointments and medical procedures). Many of the responsibilities required of parents involve communication work, where parents must strategically and actively design me…	Taylor & Francis Ltd	Department of Psychology, Communication Studies Program, Iowa State University Philadelphia, Pennsylvania
11	‚ÄúShe Gave Me the Confidence to Open Up‚Äù: Bridging Communication by Promotoras in a Childhood Obesity Intervention for Latino Families.	Falbe, Jennifer and Friedman, Lily E. and Sokal-Gutierrez, Karen and Thompson, Hannah R. and Tantoco, Nicole K. and Madsen, Kristine A.	2017	0	Health Education & Behavior	1090-1981	44	5	728-737	10.1177/1090198117727323	https://search.ebscohost.com/login.aspx?direct=true&db=jlh&AN=125272904&site=ehost-live	Childhood obesity is a public health threat that disproportionally affects Latino youth in the United States. Active and Healthy Families (AHF) is a culturally tailored, family-based program for addressing obesity disparities in a predominantly immigrant Latino population. AHF was the first primary care, culturally tailored intervention for Latino children to significantly reduce BMI in a randomi…	Sage Publications Inc.	["University of California, Davis, CA, USA", "University of California, Berkeley, CA, USA"] Thousand Oaks, California
12	‚ÄúTalking table‚Äù as a data integration strategy in mixed methods research.	Bigolin Jantsch, Leonardo and Tatsch Neves, Eliane	2023	0	Anna Nery School Journal of Nursing / Escola Anna Nery Revista de Enfermagem	1414-8145	27		2025-06-01	10.1590/2177-9465-EAN-2022-0029en	https://search.ebscohost.com/login.aspx?direct=true&db=jlh&AN=176660690&site=ehost-live	Objective: to report the use of a talking table as a data analysis and integration strategy in a mixed approach study. Method: this is a report on the use of a methodological strategy for data integration and analysis in mixed methods research. Data from an analytical longitudinal study that followed 151 preterm infants in the first year of life are presented. The study addressed aspects of the h…	Escola de Enfermagem Anna Nery	["Universidade Federal de Santa Maria, Programa de P√≥s-Gradua√ß√£o em Sa√∫de e Ruralidade. Palmeira das Miss√µes, RS, Brasil.", "Universidade Federal de Santa Maria, Programa de P√≥s-Gradua√ß√£o em Enfermagem. Santa Maria, RS, Brasil."]
13	‚ÄúWhat is strange is that we don't have more children coming to us‚Äù: A habitography of child psychiatrists and scholastic pressure in Kolkata, India.	Ecks, Stefan and Kupfer, Christine	2015	0	Social Science & Medicine	0277-9536	143		336-342	10.1016/j.socscimed.2014.11.048	https://search.ebscohost.com/login.aspx?direct=true&db=jlh&AN=110254392&site=ehost-live	The mental health of Indian school children could be expected to be a major topic of research. More people below 15 years are living in India than in any other country in the world, and India has undergone rapid social, economic, and demographic changes that have greatly increased the pressures on children to do well in school. Yet there is a striking dearth of research in this field. In this art…	Pergamon Press - An Imprint of Elsevier Science	["Social Anthropology, School of Social & Political Sciences, University of Edinburgh, George Square, Edinburgh EH8 9LD, UK", "Scottish Centre of Tagore Studies, Edinburgh Napier University, Merchiston Campus, Colinton Road, Edinburgh EH10 5DT, UK"]
14	'Breaking the cycle': a qualitative study exploring general practitioners' views of infant mental health.	De Natale, Anna and Hall, Sophie and McFadyen, Anne and Minnis, Helen and Blane, David N.	2023	0	BJGP Open	2398-3795	7	4	2025-12-01	10.3399/BJGPO.2023.0009	https://search.ebscohost.com/login.aspx?direct=true&db=jlh&AN=174746555&site=ehost-live	Background: Infants living in areas of socioeconomic deprivation are more likely to have adverse childhood experiences (ACEs), which are associated with infant mental health (IMH) problems and poor physical and mental health outcomes throughout the life course. As part of the development of IMH services in Scotland, studies are being conducted to explore various stakeholders' perspectives. Aim: T…	Royal College of General Practitioners	["School of Medicine, Dentistry & Nursing, University of Glasgow, Glasgow, UK", "CAMHS, NHS Lanarkshire, Glasgow, UK", "Infant Mental Health Clinical Adviser, Scottish Government Perinatal and Infant Mental Health Advisory Group, Edinburgh, UK", "Mental Health & Wellbeing, School of Health and Wellbeing, University of Glasgow, Glasgow, UK", "General Practice and Primary Care, School of Health and…
15	'Give Me a Reason to Live!' Examining Reasons for Living Across Levels of Suicidality.	Rieger, Slade and Peter, Tracey and Roberts, Lance	2015	0	Journal of Religion & Health	0022-4197	54	6	2005-2019	10.1007/s10943-014-9893-4	https://search.ebscohost.com/login.aspx?direct=true&db=jlh&AN=109906114&site=ehost-live	Scholarly research focusing on social psychological factors (e.g. mental health) and social environmental factors (e.g. childhood trauma) has found these measures to be correlated with suicidality. However, such literature has tended to overlook what may impact one's reasons for living. Using a sample of over 1,200 students from a Canadian university, the goal of the current study is to empirical…	Springer Nature	University of Manitoba, Winnipeg Canada U2 - PMID: NLM24912828. New York, New York
16	'I was broken in so many different ways': The intersection of complex factors impacting homeless and at‚Äêrisk African American women's mental health and well‚Äêbeing.	Graf, Maria del Carmen and Dressel, Anne and Schmitt, Marin and Deal, Emily and Pittman, Belinda and Lopez, Alexa and Kako, Penninah and Mkandawire‚ÄêValhmu, Lucy	2022	0	International Journal of Mental Health Nursing	1445-8330	31	1	167-178	10.1111/inm.12946	https://search.ebscohost.com/login.aspx?direct=true&db=jlh&AN=154460727&site=ehost-live	African American women are at higher risk of poor mental ill health compared with other racial and ethnic groups in the United States. For low‚Äêincome and homeless African American populations, the risk of poor mental ill health is even higher. The purpose of our study was to learn what programmes at a long‚Äêterm transitional living centre helped at‚Äêrisk and homeless African American mothers …	Wiley-Blackwell	["College of Nursing, University of Wisconsin Milwaukee, Milwaukee WI, USA", "Joseph J. Zilber School of Public Health, University of Wisconsin Milwaukee, Milwaukee WI, USA", "Nia Imani Inc., Milwaukee WI,, USA"] Malden, Massachusetts
17	'I'm still su!c!dal when you're done with the paperwork': an inductive framework thematic analysis of #camhs on TikTok.	Foster, Molly and Frith, Hannah and John, Mary	2024	0	Journal of Child Psychology	0021-9630	65	10	1258-1269	10.1111/jcpp.14002	https://search.ebscohost.com/login.aspx?direct=true&db=jlh&AN=180561377&site=ehost-live	Background: Young people are sharing their experiences of Child and Adolescent Mental Health Services (CAMHS) in the United Kingdom on TikTok. Little is known about the content of these videos and their influence on young people's attitudes towards seeking professional mental health support. Methods: This study explored how CAMHS is represented in a sample of 100 #camhs TikTok videos using partic…	Wiley-Blackwell	School of Psychology, University of Surrey, Guildford, UK Malden, Massachusetts
18	'I've got to go in there with my armour on': Adverse Childhood Experiences Among Adults Who Frequently Attend Emergency Departments.	Binnie, Vicki and Jessup, Melanie and Le Brocque, Robyne and Johnston, Amy N. B.	2024	0	International Journal of Mental Health Nursing	1445-8330	33	6	2121-2129	10.1111/inm.13379	https://search.ebscohost.com/login.aspx?direct=true&db=jlh&AN=180926244&site=ehost-live	Frequent presentations to emergency departments contribute to increased service demands and healthcare costs. Literature suggests these adult presentations may be influenced by childhood adversity. This qualitatively driven, mixed methods study explored the self‚Äêperceived role of childhood adversity in the health of adults who frequently attended Australian Emergency Departments and their perce…	Wiley-Blackwell	["School of Nursing, Midwifery, and Social Work, The University of Queensland, St Lucia Queensland,, Australia", "Emergency Department, Princess Alexandra Hospital, Woolloongabba Queensland,, Australia"] Malden, Massachusetts
19	'If I knew what was going to happen, it wouldn't worry me so much': Children's, parents' and health professionals' perspectives on information for children undergoing a procedure.	Bray, Lucy and Appleton, Victoria and Sharpe, Ashley	2019	0	Journal of Child Health Care	1367-4935	23	4	626-638	10.1177/1367493519870654	https://search.ebscohost.com/login.aspx?direct=true&db=jlh&AN=139847570&site=ehost-live	Children undergoing procedures such as blood tests and X-rays experience less anxiety and upset if they are well prepared and informed. Currently the provision of information about procedures can be ad hoc and there are barriers to children understanding this information. This study explored the perspectives of 32 children undergoing procedures (aged between 8 and 12 years), 27 parents and 19 hea…	Sage Publications Inc.	Faculty of Health, Social Care and Medicine, Edge Hill University, Ormskirk, UK Thousand Oaks, California
20	'it¬†was that ... specialist ... that finally listened to us ... that's probably a weird answer to what you were expecting': Clinician and carer perspectives on brilliant feeding care.	Dadich, Ann and Kaplun, Simone and Kaplun, Cathy and Hopwood, Nick and Elliot, Christopher	2023	0	Health Expectations	1369-6513	26	1	488-497	10.1111/hex.13683	https://search.ebscohost.com/login.aspx?direct=true&db=jlh&AN=161472452&site=ehost-live	Introduction: To extend research on positive aspects of health care, this article focusses on health care for children who tube‚Äêfeed‚Äîthis is because knowledge about tube‚Äêfeeding for children is limited and fragmented. This is achieved by consulting with clinicians and carers who supported children who tube‚Äêfeed to clarify their understandings of and experiences with brilliant feeding care…	Wiley-Blackwell	["School of Business, Western Sydney University, Parramatta NSW,, Australia", "Transforming early Education and Child Health (TeEACH) Strategic Research Initiative, Western Sydney University, Westmead New South Wales,, Australia", "Faculty of Arts and Social Science, University of Technology Sydney, Broadway New South Wales,, Australia", "Department of Paediatrics, St George Hospital, Kogarah New…
21	'Kids need to talk too': inclusive practices for children's healthcare education and participation.	Koller, Donna	2017	0	Journal of Clinical Nursing (John Wiley & Sons, Inc.)	0962-1067	26	17	2657-2668	10.1111/jocn.13703	https://search.ebscohost.com/login.aspx?direct=true&db=jlh&AN=124486120&site=ehost-live	Aims and objectives To examine how children with chronic medical conditions view healthcare education and decision-making and to propose the application of the universal design for learning in paediatric settings. Background Children and adolescents with chronic medical conditions tend to be excluded from healthcare decision-making. In schools, the universal design for learning promotes access to…	John Wiley & Sons, Inc.	["Early Childhood Studies, Ryerson University, Toronto ON, Canada", "The Hospital for Sick Children, Toronto ON, Canada"]
22	'Modelling a Secure-Base' for Women with Complex Needs: Attachment-Based Interventions Used by Perinatal and Infant Mental Health Clinicians.	Myors, Karen A. and Cleary, Michelle and Johnson, Maree and Schmied, Virginia	2018	0	Issues in Mental Health Nursing	0161-2840	39	3	226-232	10.1080/01612840.2017.1378784	https://search.ebscohost.com/login.aspx?direct=true&db=jlh&AN=128367465&site=ehost-live	Infant well-being is intrinsically linked to maternal physical and emotional well-being. Internationally health services have implemented policies to identify women at risk of mental health problems and developed effective care pathways. The aim of this paper is to describe how perinatal and infant mental health clinicians perceive their role and the attachment-based interventions they use in the…	Taylor & Francis Ltd	["School of Nursing and Midwifery, Western Sydney University, Sydney, NSW, Australia", "School of Health Sciences, University of Tasmania, Sydney, NSW, Australia", "Faculty of Health Sciences, Australian Catholic University, Sydney, NSW, Australia"] Philadelphia, Pennsylvania
23	'Momma bear wants to protect': Vicarious parenting in practitioners working with disturbed and traumatised children.	Fixsen, Alison and Ridge, Damien and Evans, Carys	2020	0	Counselling & Psychotherapy Research	1473-3145	20	4	680-688	10.1002/capr.12285	https://search.ebscohost.com/login.aspx?direct=true&db=jlh&AN=146703546&site=ehost-live	Practitioners working with disturbed and neglected children and young people face many practical and personal challenges, including countertransference and secondary trauma reactions. One underexplored area is the practitioner requirement to negotiate with children's parents and to process feelings towards both parents and children. We explore the experiences of female counsellors and psychologis…	Wiley-Blackwell	University of Westminster, London, UK Malden, Massachusetts
24	'Most of them are junk food but we did put fruit on there and we have water'.	Waddingham, Suzanne and Stevens, Stella and Macintyre, Kate and Shaw, Kelly	2015	0	Health Education (0965-4283)	0965-4283	115	2	126-140	10.1108/HE-04-2014-0046	https://search.ebscohost.com/login.aspx?direct=true&db=jlh&AN=103878589&site=ehost-live	Not available	Emerald Publishing Limited	["University of Tasmania, Hobart, Australia", "Tasmanian Department of Health and Human Services, Hobart, Australia"]
25	'My Mom Got Influenced by Yours': The persuasiveness of mom influencers in relation to mothers' food assessments and decisions.	Beuckels, Emma and De Jans, Steffi	2022	0	Appetite	0195-6663	178		N.PAG-N.PAG	10.1016/j.appet.2022.106269	https://search.ebscohost.com/login.aspx?direct=true&db=jlh&AN=158889112&site=ehost-live	Childhood obesity is a worldwide health problem with a range of short- and long-term health and social consequences; however, the World Health Organization (WHO) argues that this epidemic is preventable and reversible. The biggest dietary gatekeepers of children are their parents and more specifically mothers, whose attitudes and consumption choices are nowadays often affected by the opinions of …	Academic Press Inc.	Ghent University, Communication Sciences, Sint-Pietersnieuwstraat 41, 9000, Ghent, Belgium U2 - PMID: NLM35963585. Burlington, Massachusetts
26	'My special time': Australian women's experiences of accessing a specialist perinatal and infant mental health service.	Myors, Karen A. and Schmied, Virginia and Johnson, Maree and Cleary, Michelle	2014	0	Health & Social Care in the Community	0966-0410	22	3	268-277	10.1111/hsc.12079	https://search.ebscohost.com/login.aspx?direct=true&db=jlh&AN=104061497&site=ehost-live	Women who have few social supports, poor health and a history of stressful life events are at risk of poor mental health during the perinatal period. Infants of parents whose parenting capacity is compromised are also at risk of adverse outcomes. Specifically, poor perinatal mental health can impact maternal-infant attachment. To identify women at risk of poor perinatal mental health, psychosocia…	Wiley-Blackwell	["School of Nursing and Midwifery, The University of Western Sydney", "School of Nursing and Midwifery, The University of Western Sydney; Centre for Applied Nursing Research, South West Sydney Local Health District, Ingham Institute for Applied Medical Research", "Alice Lee Centre for Nursing Studies, Yong Loo Lin School of Medicine, National University of Singapore U2 - PMID: NLM24224792."] Mald…
27	'They're not witches. ...' Young children and their parents' perceptions and experiences of Child and Adolescent Mental Health Services.	Bone, C. and O'Reilly, M. and Karim, K. and Vostanis, P.	2015	0	Child: Care, Health & Development	0305-1862	41	3	450-458	10.1111/cch.12161	https://search.ebscohost.com/login.aspx?direct=true&db=jlh&AN=103788084&site=ehost-live	Background Recent initiatives have emphasized the ongoing need to include children in healthcare research, which is relevant to the development of both paediatric and mental healthcare services. Our aim was to contribute children and their parents' perceptions and experiences of Child and Adolescent Mental Health Services ( CAMHS), with the objective of providing guidance for those wishing to imp…	Wiley-Blackwell	The Greenwood Institute, University of Leicester U2 - PMID: NLM24898825. Malden, Massachusetts
28	'This diarrhoea is not a disease ‚Ä¶' local illness concepts and their effects on mothers' health seeking behaviour: a qualitative study, Shuhair, Yemen.	Webair, Hana H and Bin Ghouth, Abdulla S	2014	0	BMC Public Health	1471-2458 U2 - PMID: NLM24920306.	14	1	581-581	10.1186/1471-2458-14-581	https://search.ebscohost.com/login.aspx?direct=true&db=jlh&AN=109752789&site=ehost-live	Background: Globally, about seven million children under the age of five died in 2011. Local illness concepts are thought to be related to inappropriate health-seeking behaviour, and therefore, lead to child mortality. The aim of this study was to contribute to the definition of common local illness concepts with their effects on health-seeking behaviour for common childhood illnesses.Methods: A …	BioMed Central
29	'We can play tag with a stick'. Children's knowledge, experiences, feelings and creative thinking during the COVID‚Äê19 pandemic.	Waboso, Nwakerendu and Donison, Laurel and Raby, Rebecca and Harding, Evan and Sheppard, Lindsay C. and Grossman, Keely and Myatt, Haley and Black, Sara	2023	0	Children & Society	0951-0605	37	1	199-215	10.1111/chso.12579	https://search.ebscohost.com/login.aspx?direct=true&db=jlh&AN=160853823&site=ehost-live	Using a relational approach, we draw on repeated interviews with a group of 30 diverse children from Ontario to share and reflect on their knowledge, experiences and feelings early in the COVID‚Äê19 pandemic. Prioritising relational interdependence and relational agency, this paper illustrates our participants' embedded engagements with the pandemic and their contribution to the co‚Äêproduction o…	Wiley-Blackwell	["Brock University, St. Catharines Ontario,, Canada", "University of Toronto, Toronto Ontario,, Canada", "York University, Toronto Ontario,, Canada", "Carleton University, Ottawa Ontario,, Canada"] Malden, Massachusetts
30	'We should have been told what would happen': Children's and parents' procedural knowledge levels and information-seeking behaviours when coming to hospital for a planned procedure.	Bray, Lucy and Appleton, Victoria and Sharpe, Ashley	2022	0	Journal of Child Health Care	1367-4935	26	1	96-109	10.1177/13674935211000929	https://search.ebscohost.com/login.aspx?direct=true&db=jlh&AN=155933911&site=ehost-live	Children continue to be poorly prepared and informed about clinical procedures, despite increased evidence of the worth of preparation and the availability of information resources. This study used a concurrent mixed-methods approach to explore the information accessed by children and their parents before attending hospital for a procedure. Information was collected separately from 40 children (a…	Sage Publications Inc.	Faculty of Health, Social Care and Medicine, 6249 Edge Hill University, Ormskirk, UK Thousand Oaks, California
31	'We usually just start dancing our Indian dances': urban American Indian ( AI) female youths' negotiation of identity, health and the body.	Jette, Shannon and Roberts, Erica Blue	2016	0	Sociology of Health & Illness	0141-9889	38	3	396-410	10.1111/1467-9566.12349	https://search.ebscohost.com/login.aspx?direct=true&db=jlh&AN=113416724&site=ehost-live	In this article, we utilise qualitative research techniques to explore how 14 urban American Indian ( AI) females (aged 11-17) living in the state of Maryland discursively construct and experience health and the body, as well as how/if traditional culture shapes their understandings. In doing so, we address a significant gap in the knowledge base concerning the health beliefs of urban AI youth, a…	Wiley-Blackwell	["Department of Kinesiology, School of Public Health, University of Maryland, USA", "Department of Behavioural and Community Health, School of Public Health, University of Maryland, USA"] Malden, Massachusetts
32	'Yarning up with Koori kids' - hearing the voices of Australian urban Indigenous children about their health and well-being.	Priest, Naomi and Thompson, Laura and Mackean, Tamara and Baker, Alison and Waters, Elizabeth	2017	0	Ethnicity & Health	1355-7858	22	6	631-647	10.1080/13557858.2016.1246418	https://search.ebscohost.com/login.aspx?direct=true&db=jlh&AN=125065121&site=ehost-live	Objective: Australian Indigenous children experience some of the most substantial health inequalities globally. In this context, research regarding their health and well-being has overemphasised physical illnesses with limited exploration of a diverse range of dimensions and determinants, particularly those based on Indigenous holistic understandings of health and well-being. This deficit-based a…	Routledge	["Centre for Social Research and Methods, Australian National University, Canberra, Australia", "Centre for Health Equity, Melbourne School of Population and Global Health, University of Melbourne, Melbourne, Australia", "Poche Centre for Indigenous Health and Wellbeing, Flinders University, Adelaide, Australia", "Victoria Institute for Education, Diversity & Lifelong Learning, Victoria Universit…
33	'You have to do 60 minutes of physical activity per day ... I saw it on TV': Children's constructions of play in the context of Canadian public health discourse of playing for health.	Alexander, Stephanie A. and Fusco, Caroline and Frohlich, Katherine L.	2015	0	Sociology of Health & Illness	0141-9889	37	2	227-240	10.1111/1467-9566.12179	https://search.ebscohost.com/login.aspx?direct=true&db=jlh&AN=103771635&site=ehost-live		Wiley-Blackwell	["School of Public Health, University of Montr√©al; Institut de recherche en sant√© publique de l'Universit√© de Montr√©al, University of Montr√©al", "Faculty of Kinesiology and Physical Education, University of Toronto U2 - PMID: NLM25677189."] Malden, Massachusetts
34	" What Did You Do in the War, Daddy ?": Paternal Military Conscription During WWII, Economic Hardship and Family Violence in Childhood, and Health in Late Life in Japan.	Fujiwara, Takeo and Koyama, Yuna and Isumi, Aya and Matsuyama, Yusuke and Tani, Yukako and Ichida, Yukinobu and Kondo, Katsunori and Kawachi, Ichiro	2023	0	Journal of Interpersonal Violence	0886-2605	38	13	8114-8135	10.1177/08862605231153889	https://search.ebscohost.com/login.aspx?direct=true&db=jlh&AN=164077987&site=ehost-live	Childhood adversity is a risk factor for poor health in late life and includes economic hardship and family violence, whose prevalence is high among offspring of military conscripted father. We assessed the association between paternal military conscription (PMC) and paternal war death (PWD) during Second World War and self-rated health (SRH) among older adults in Japan. Data were obtained from a…	Sage Publications Inc.	["Tokyo Medical and Dental University (TMDU), Tokyo, Japan", "Japan Society for the Promotion of Science, Tokyo, Japan", "Doctoral Institute for Evidence Based Policy, Inc., Tokyo, Japan", "Chiba University, Chiba, Japan", "Department of Gerontological Evaluation, Center for Gerontology and Social Science, Research Institute, National Center for Geriatrics and Gerontology, Obu City, Aichi, Japan"…
35	"11 for Health" in China - Effects on physical fitness in 9-11-year-old schoolchildren.	Zhen Li and Krustrup, Peter and Randers, Morten Bredsgaard and Bo Xu and Weixin Yang and Zhixiong Huang and Lijuan Mao	2023	0	European Journal of Sport Science	1746-1391	23	12	2291-2298	10.1080/17461391.2023.2227139	https://search.ebscohost.com/login.aspx?direct=true&db=jlh&AN=174554291&site=ehost-live	Previous studies have shown that the school-based physical activity programme entitled "11 for Health" has been effective in improving the physical fitness, well-being and overall health profile of European children. The main purpose of the present study was to examine whether the "11 for Health" programme can have a positive impact on the physical fitness of primary school pupils in China. A tot…	Wiley-Blackwell	["Department of Physical Education and Sports Training, Shanghai University of Sport, Shanghai, People's Republic of China", "Department of Sports Science and Clinical Biomechanics, University of Southern Denmark, Odense, Denmark", "Danish Institute for Advanced Study (DIAS), University of Southern Denmark, Odense, Denmark", "Faculty of Life and Environmental Sciences, Department of Sport and Hea…
36	"11 for Health" in the Faroe Islands: Popularity in schoolchildren aged 10‚Äì12 and the effect on well‚Äêbeing and health knowledge.	Skoradal, May‚ÄêBritt and Olsen, Maria Hammer and Madsen, Mads and Larsen, Malte Nejst and Mohr, Magni and Krustrup, Peter	2023	0	Scandinavian Journal of Medicine & Science in Sports	0905-7188	33	6	1010-1020	10.1111/sms.14329	https://search.ebscohost.com/login.aspx?direct=true&db=jlh&AN=163766660&site=ehost-live	Background: We aimed to investigate the popularity of the "11 for Health program for Europe" for 10‚Äì12‚Äêyear‚Äêold Faroese children and the effects on well‚Äêbeing and health knowledge. Methods: We applied a cluster‚Äêrandomized controlled trial, including a total of 19 school clusters, randomized into intervention schools (IG, n = 12) and control schools (CG, n = 7). A total of 261 children (…	Wiley-Blackwell	["Centre of Health Science, Faculty of Health Sciences, University of the Faroe Islands,, Faroe Islands", "Department of Sports Science and Clinical Biomechanics, SDU Sport and Health Sciences Cluster (SHSC), University of Southern Denmark, Odense, Denmark", "Danish Institute for Advanced Study (DIAS), University of Southern Denmark, Odense, Denmark", "Sport and Health Sciences, University of Exe…
37	"A 'Cool' Kid Wears a Brand, and Everyone's following Him" Hierarchal Social Status in Preadolescence: A New Developmental Perspective.	Fisher Grafy, Hannah	2024	0	Children	2227-9067	11	5	547	10.3390/children11050547	https://search.ebscohost.com/login.aspx?direct=true&db=jlh&AN=177498982&site=ehost-live	Inequality in hierarchical social status, especially among socially excluded children, profoundly affects preadolescents. Historically viewed through a lens of psychopathology and moral deficiencies, it challenges the education system's approaches and interventions. This article introduces a developmental perspective, highlighting the hierarchical social status' role in shaping classroom cohesion…	MDPI	Department of Psychology, Bar-Ilan University, Ramat Gan 5290002, Israel
38	"All is well": professionals' documentation of social determinants of health in Swedish Child Health Services health records concerning maltreated children - a mixed method approach.	K√∂hler, Marie and Rosvall, Maria and Emmelin, Maria	2016	0	BMC Pediatrics	1471-2431	16		2025-11-01	10.1186/s12887-016-0646-2	https://search.ebscohost.com/login.aspx?direct=true&db=jlh&AN=117563586&site=ehost-live	Background: Knowledge about social determinants of health has influenced global health strategies, including early childhood interventions. Some psychosocial circumstances - such as poverty, parental mental health problems, abuse and partner violence - increase the risk of child maltreatment and neglect. Healthcare professionals' awareness of psychosocial issues is of special interest, since they…	BioMed Central	["Department of Clinical Sciences, Lund University, Kunskapscentrum barnh√§lsov√•rd, Region Sk√•ne, √Ñngelholmsgatan 1 c, 205 02, Malm√∂, Sweden", "Institute of Medicine, Gothenburg University, Gothenburg, Sweden", "Department of Clinical Sciences, Social Medicine and Global Health, Lund University, Malm√∂, Sweden U2 - PMID: NLM27526796."]
39	"But...I survived": A phenomenological study of the health and wellbeing of aging Black women in the Greater Toronto Area, Canada.	Foster, Nicoda and Kapiriri, Lydia and Grignon, Michel and McKenzie, Kwame	2023	0	Journal of Women & Aging	0895-2841	35	1	22-37	10.1080/08952841.2022.2079925	https://search.ebscohost.com/login.aspx?direct=true&db=jlh&AN=161082682&site=ehost-live	Studies that assess the association between race and health have focused intently on the cumulative impact of continuous exposure to racism over an extended period. While these studies have contributed significantly to the general understanding of the life experiences and health status of racialized people, few studies have explicitly bridged the experiences of aging with gender and the wide stru…	Taylor & Francis Ltd	["Department of Health, Aging and Society, McMaster University, Hamilton, Canada", "Department of Psychiatry, University of Toronto, Toronto, Canada"] Philadelphia, Pennsylvania
40	"Dedicated to being healthy": Young adults' deployments of health-focused cultural capital.	Mollborn, Stefanie and Modile, Adenife	2022	0	Social Science & Medicine	0277-9536	293		N.PAG-N.PAG	10.1016/j.socscimed.2021.114648	https://search.ebscohost.com/login.aspx?direct=true&db=jlh&AN=154949862&site=ehost-live	Performances of "health" through diet, exercise, and body size are an increasingly important form of cultural capital transmitted to children. Yet less is known about how socioeconomically privileged young people internalize and deploy that capital or how those less privileged manage their relative lack of capital. How does health-focused cultural capital acquired in childhood shape socioeconomic…	Pergamon Press - An Imprint of Elsevier Science	["Department of Sociology, Stockholm University, 106 91, Stockholm, Sweden", "Institute of Behavioral Science and Department of Sociology, University of Colorado Boulder, UCB 483, Boulder, CO, 80309, USA"]
41	"Did My Child Sleep Today?": Communication Between Parents and Educators in Early Childhood Education and Care Settings.	Oakes, Candice and Staton, Sally and Houen, Sandra and Cooke, Emma and Pattinson, Cassandra and Teo, Sue-Lynn and Thorpe, Karen	2020	0	Child & Youth Care Forum	1053-1890	49	2	265-283	10.1007/s10566-019-09527-3	https://search.ebscohost.com/login.aspx?direct=true&db=jlh&AN=142248843&site=ehost-live	Background: Early childhood education and care (ECEC) services have the potential to influence or disrupt sleep patterns given that ECEC attendance coincides with the normative transition towards napping cessation. Objective: In light of the evidence that sleep patterns in early childhood are foundational to lifelong health, this study investigated parent‚Äìeducator communication about children's…	Springer Nature	["School of Psychology and Counselling, Queensland University of Technology, Brisbane, Australia", "Institute for Social Science Research (ISSR), The University of Queensland, UQ Long Pocket Precinct, 80 Meiers Rd, 4068, Indooroopilly, QLD, Australia", "National Institute of Nursing Research, National Institutes of Health, Bethesda, USA"] New York, New York
42	"Education is Defifinitely Key": An Interpretive Description of Nursing Students' Experiences with Pediatric Oral Health Nursing Education.	Bally, Jill and Spurr, Shelley	2021	0	Quality Advancement in Nursing Education - Avanc√©es en Formation Infirmi√®re	2368-6669	7	2	2013-01-01	10.17483/2368-6669.1265	https://search.ebscohost.com/login.aspx?direct=true&db=jlh&AN=153118057&site=ehost-live		Canadian Association of Schools of Nursing	University of Saskatchewan, College of Nursing Ottawa, Ontario
43	"Hot" and "cold" cognition in users of club drugs/novel psychoactive substances.	Savulich, George and Bowden-Jones, Owen and Stephenson, Robert and Bruhl, Annette B and Ersche, Karen D and Robbins, Trevor W and Sahakian, Barbara J and Abdulrahim, D, Whiteley, C, Moncrieff, M, Bowden-Jones, O., Abdulrahim, Adamson, SJ, Kay-Lambkin,...	2021	0	Frontiers in Psychiatry		12			https://dx.doi.org/10.3389/fpsyt.2021.660575	["https://ovidsp.ovid.com/ovidweb.cgi?T=JS&CSC=Y&NEWS=N&PAGE=fulltext&D=psyc20&DO=10.3389%2ffpsyt.2021.660575", "http://man-fe.hosted.exlibrisgroup.com/openurl/44MAN/44MAN_services_page?sid=OVID:psycdb&id=doi:10.3389%2Ffpsyt.2021.660575&issn=1664-0640&isbn=&volume=12&issue=&spage=660575&pages=&date=2021&title=Frontiers+in+Psychiatry&atitle=%22Hot%22+and+%22cold%22+cognition+in+users+of+club+drugs…	Novel psychoactive substances (NPS) are popular "club/party" drugs that first attracted attention in the UK in 2009 and remained legal until the 2016 Psychoactive Substances Act criminalized their distribution. Unlike "traditional" illicit drugs, very little is known about the influence of their analogs on neuropsychological functioning. We characterized the cognitive and emotional profile of NPS…	["Frontiers Media S.A.", "Switzerland"]	["Savulich, George, gjs46@medschl.cam.ac.uk", "Savulich, George: gjs46@medschl.cam.ac.uk"] Switzerland
44	"I couldn't do the job anymore": a qualitative study exploring clinical psychologists' experiences of working in and leaving CAMHS to work independently.	Wintour, Laura Jane and Joscelyne, Trish	2024	0	Journal of Mental Health Training, Education & Practice	1755-6228	19	3	170-183	10.1108/JMHTEP-05-2023-0047	https://search.ebscohost.com/login.aspx?direct=true&db=jlh&AN=178428296&site=ehost-live	Purpose: Child and adolescent mental health services (CAMHS) has been described as "in crisis" and "not fit for purpose". CAMHS services have undergone a multitude of changes, including policy initiatives, recent growth in demand, decreases in resources and increased pressure. This study aims to explore the experiences of clinical psychologists (CPs) working in CAMHS, leaving CAMHS and working in…	Emerald Publishing Limited	Salomons Institute for Applied Psychology, Canterbury Christ Church University, Tunbridge Wells, UK
45	"I Hate the Word 'Liver'": A Photovoice Study of Burmese and Bhutanese Adolescent Health Care Brokers in Northeast Ohio.	Hess, Rosanna F. and Ruhl, Chelsea M. and Brunsdon, Sherri G.	2021	0	Journal of Transcultural Nursing	1043-6596	32	5	518-529	10.1177/1043659620967437	https://search.ebscohost.com/login.aspx?direct=true&db=jlh&AN=152167485&site=ehost-live	Introduction: Adolescents health care brokers interpret for family and community members lacking English language proficiency in health care settings. The purpose of this study was to explore personal experiences of Burmese and Bhutanese teenagers who served as health care brokers in resettled refugee families in Northeast Ohio. Method: A mixed methods design using photovoice guided this study. P…	Sage Publications Inc.	["Malone University School of Nursing and Health Sciences, Canton, OH, USA", "Aultman Medical Group‚ÄìCanton Urology, Canton, OH, USA", "Cleveland Clinic Akron Urology, Akron, OH, USA"] Thousand Oaks, California
46	"I have to be both mother and father": The impact of Young-onset dementia on the partner's parenting and the children's experience.	Gelman C and Rhames K	2020	0	Dementia (London, England)	1741-2684 (Electronic)	19	3	676-690	10.1177/1471301218783542	https://pubmed.ncbi.nlm.nih.gov/29996672/	Not available		England	29996672
47	"I Think It's Going To Save Lives" Sport Administrator Perspectives on Youth Development Through Sport.	Agnew, Deb and Pill, Shane	2016	0	Sport Journal	1543-9518			2025-01-03		https://search.ebscohost.com/login.aspx?direct=true&db=jlh&AN=120590826&site=ehost-live	This was a qualitative evaluation of a youth development program that was piloted in four South Australian Southern Football League clubs. It aimed to understand how the youth development program was conducted; to investigate the effects of the program on the health behaviour choices of junior footballers in South Australia and; to provide recommendations on how to improve the delivery of the pro…	United States Sports Academy	["Lecturer in the School of Education, Flinders University in South Australia", "Lectures in curriculum studies, physical education and sport studies and he is a member of the Sport, Health and Physical Activity (SHAPE) research centre, Flinders University"] Daphne, Alabama
48	"I Wear a Mask. I Wear It All the Time. The Kids Don't Wear Masks": Early Childhood Education Mask-Wearing During COVID-19 in Florida.	Farrer Mackie, Joanna and Gray, Heewon L. and Marshall, Jennifer and Himmelgreen, David and Alkon, Abbey and Kirby, Russell S.	2023	0	Health Promotion Practice	1524-8399	24	5	944-949	10.1177/15248399221093972	https://search.ebscohost.com/login.aspx?direct=true&db=jlh&AN=171587418&site=ehost-live	Background: New federal health guidance was issued for early childhood education (ECE) programs to reduce the risk of COVID-19 in March 2020. The Centers for Disease Control and Prevention recommended mask-wearing for adults and children aged 2 years and older. Wearing masks was a new practice for teachers and children, and this study investigated when and how masks were worn in ECE centers in Fl…	Sage Publications Inc.	["University of California, Merced, Merced, CA, USA", "University of South Florida, Tampa, FL, USA", "University of California San Francisco School of Nursing, San Francisco, CA, USA"] Thousand Oaks, California
49	"I'm just a long history of people rejecting referrals" experiences of young people who fell through the gap between child and adult mental health services.	Appleton, Rebecca and Elahi, Farah and Tuomainen, Helena and Canaway, Alastair and Singh, Swaran P.	2021	0	European Child & Adolescent Psychiatry	1018-8827	30	3	401-413	10.1007/s00787-020-01526-3	https://search.ebscohost.com/login.aspx?direct=true&db=jlh&AN=149631616&site=ehost-live	The paediatric-adult split in mental health care necessitates young people to make a transition between services when they reach the upper end of child and adolescent mental health services (CAMHS). However, we know that this transition is often poor, and not all young people who require ongoing support are able to continue care in adult mental health services (AMHS). These young people are said …	Springer Nature	Warwick Medical School, University of Warwick, CV4 7AL, Coventry, UK New York, New York
50	"It is good to take her early to the doctor" -- mothers' understanding of childhood pneumonia symptoms and health care seeking in Kilimanjaro region, Tanzania.	Muro, Florida and Meta, Judith and Renju, Jenny and Mushi, Adiel and Mbakilwa, Hilda and Olomi, Raimos and Reyburn, Hugh and Hildenwall, Helena	2017	0	BMC International Health & Human Rights	1472-698X	17		2025-08-01	10.1186/s12914-017-0135-1	https://search.ebscohost.com/login.aspx?direct=true&db=jlh&AN=125308074&site=ehost-live	Background: Pneumonia is among the leading causes of avoidable deaths for young children globally. The main burden of mortality falls on children from poor and rural families who are less likely to obtain the treatment they need, highlighting inequities in access to effective care and treatment. Caretakers' illness perceptions and care-seeking practices are of major importance for children with p…	BioMed Central	["Kilimanjaro Christian Medical University College, P.O.Box 2240, Moshi, Tanzania", "Kilimanjaro Christian Medical Centre, P.O.Box 3010, Moshi, Tanzania", "Joint Malaria Programme -- Kilimanjaro Christian Medical Centre, P.O.Box 2228, Moshi, Tanzania", "London School of Hygiene and Tropical Medicine (LSHTM), Keppel St, London WICE7HT, UK", "The National Institute for Medical Research (NIMR), 3 Ba…
51	"Just Trying to Make it Through": Understanding Transitions Into Motherhood Among Young Black Women Amidst Trauma, Racism, and Structural Oppression.	Wycoff, Kirby L. and Dunbar, Alexis S. and Felter, Jeanne and Bohn, Gareth and Foleno, Felicia and Wilson, Jessica and Miller, Joy	2024	0	Journal of Black Psychology	0095-7984	50	3	293-325	10.1177/00957984231223000	https://search.ebscohost.com/login.aspx?direct=true&db=jlh&AN=177482010&site=ehost-live	This study used critical interpretive phenomenological analysis to explore the lived experiences and phenomena of motherhood of five young Black women in Pennsylvania as they transition into motherhood. The core themes that emerged were systemic inequities, kinship, survival, and apprehension around the transition to motherhood. Additional analysis suggested that racism, structural oppression, ch…	Sage Publications Inc.	["518109 Thomas Jefferson University, Philadelphia, PA, USA", "2913 Iliff School of Theology, Denver, CO, USA", "7501 Eastern University, Saint Davids, PA, USA"] Thousand Oaks, California
52	"More Than Buying Extra Fruits and Veggies, Please Hide the Fats and Sugars": Children's Diet Latent Profiles and Family-Related Factors.	Pereira, Beatriz and Silva, C√°tia and N√∫√±ez, Jos√© Carlos and Ros√°rio, Pedro and Magalh√£es, Paula	2021	0	Nutrients	2072-6643	13	7	2403-2403	10.3390/nu13072403	https://search.ebscohost.com/login.aspx?direct=true&db=jlh&AN=151587831&site=ehost-live	Promoting children's healthy diets is a key public health priority. Family can play a relevant role in children's eating patterns. The goals of the current research were to identify different latent diet profiles in children based on their food consumption and to assess the relationship between profiles and family-related factors. A total of 678 school-aged children from the fifth and sixth grade…	MDPI	["Department of Applied Psychology, University of Minho, 4710-052 Braga, Portugal", "Department of Psychology, University of Oviedo, 33003 Oviedo, Spain"]
53	"Most of them are junk food but we did put fruit on there and we have water".	Waddingham, Suzanne and Stevens, Stella and Macintyre, Kate and Shaw, Kelly	2015	0	Health Education (0965-4283)	0965-4283	115	2	126-140	10.1108/HE-04-2014-0046	https://search.ebscohost.com/login.aspx?direct=true&db=jlh&AN=100540468&site=ehost-live	Purpose -- The Australian Dietary Guidelines support good health and disease prevention. Children with healthy eating habits established early in life have been shown to continue these habits into adulthood compared with those children who have poor eating habits in their younger years. The nutritional intake of many Australian children is not in accordance with the national guidelines. The reaso…	Emerald Publishing Limited	["University of Tasmania, Hobart, Australia", "Tasmanian Department of Health and Human Services, Hobart, Australia"]
54	"Now We're All Family": Exploring Social and Emotional Development in a Summer Hip Hop Mixtape Camp.	Travis Jr., Raphael and Levy, Ian P. and Morphew, Alexandra C.	2024	0	Child & Adolescent Social Work Journal	0738-0151	41	1	43-60	10.1007/s10560-022-00821-z	https://search.ebscohost.com/login.aspx?direct=true&db=jlh&AN=175528830&site=ehost-live	Child and adolescent mental health indicators were trending in the wrong direction pre-COVID-19 and have worsened with the exacerbation of life stressors during a pandemic, especially among youth of color and girls (Racine et al. in JAMA Pediatr 175:1142‚Äì1150, 2021). Hip Hop integrated group work with adolescents has increased in the literature, with an emphasis on being more culturally respons…	Springer Nature	["https://ror.org/05h9q1g27 School of Social Work, Texas State University, 601 University Dr., 78666, San Marcos, TX, USA", "Department of Counseling and Therapy, Manhattan College, Bronx, USA"] New York, New York
55	"Realizing the problem wasn't necessarily me": the meaning of childhood adversity and resilience in the lives of autistic adults.	Heselton, Gabrielle A. and Rempel, Gwen R. and Nicholas, David B.	2022	0	International Journal of Qualitative Studies on Health & Well-Being	1748-2623	17	1	2025-10-01	10.1080/17482631.2022.2051237	https://search.ebscohost.com/login.aspx?direct=true&db=jlh&AN=160259725&site=ehost-live	There is evidence that childhood adversity is correlated with poor health outcomes across the lifespan. Resilience results when internal and external protective factors in childhood mitigate this relationship. However, among children on the autism spectrum, these relationships are understudied, and little is known about the characteristics and role of adversity and resilience in their in their li…	Taylor & Francis Ltd	["Faculty of Health Disciplines (FHD), Athabasca University, Athabasca, Alberta, Canada", "Faculty of Social Work, Central and Northern Alberta Region, University of Calgary, Calgary, Alberta, Canada"] Philadelphia, Pennsylvania
56	"Strong Teeth": an early-phase study to assess the feasibility of an oral health intervention delivered by dental teams to parents of young children.	Giles, Erin and Gray-Burrows, K. A. and Bhatti, A. and Rutter, L. and Purdy, J. and Zoltie, T. and Pavitt, S. and Marshman, Z. and West, R. and Day, P. F.	2021	0	BMC Oral Health	1472-6831	21	1	2013-01-01	10.1186/s12903-021-01608-x	https://search.ebscohost.com/login.aspx?direct=true&db=jlh&AN=150341076&site=ehost-live	Background: Tooth decay (caries) is a significant health burden in young children. There is strong evidence for the benefits of establishing appropriate home-based oral health behaviours in early childhood. Dental teams are well placed to provide this information and there is clear advice on what oral health information should be given to parents. However, research has shown that there is limited…	BioMed Central	["Department of Paediatric Dentistry, School of Dentistry, University of Leeds, LS2 9LU, Leeds, UK", "School of Dentistry, University of Sheffield, S10 2TA, Sheffield, UK", "Bradford Community Dental Service, Bradford District Care NHS Foundation Trust, BD18 3LD, Bradford, UK"]
57	"Survive, learn to live with it ... or not": A narrative analysis of women's repeat victimization using a lifecourse perspective.	Rogers, Michaela M. and Ali, Parveen and Thompson, Jill and Ifayomi, Moninuola	2023	0	Social Science & Medicine	0277-9536	338		N.PAG-N.PAG	10.1016/j.socscimed.2023.116338	https://search.ebscohost.com/login.aspx?direct=true&db=jlh&AN=173707363&site=ehost-live	Violence against women is a global public health concern, with high levels of prevalence and debilitating consequences for victims, including a higher risk of revictimization. Quantitative evidence shows a strong association between previous experiences of sexual victimization, particularly in childhood, and future victimization. However, there is limited rigorous qualitative scholarship that adv…	Pergamon Press - An Imprint of Elsevier Science	["The University of Sheffield, Elmfield, Northumberland Road, Sheffield, S10 2TU, UK", "The University of Sheffield and Doncaster and Bassetlaw Teaching Hospitals NHS Foundation Trust, Armthorpe Road, Doncaster, DN2 5LT, UK", "The University of Sheffield, Barber House Annexe, 3 Clarkehouse Road, Sheffield, S10 2HQ, UK"]
58	"The effects of family therapeutic interventions on mental health and quality of life of children with cancer: A systematic review".	Vasilopoulou, Konstantina and Skoutari, Angeliki and Siomos, Konstantinos and Christodoulou, Nikolaos	2022	0	Clinical Child Psychology & Psychiatry	1359-1045	27	3	911-928	10.1177/13591045211061812	https://search.ebscohost.com/login.aspx?direct=true&db=jlh&AN=157637252&site=ehost-live	Background: The diagnosis of a childhood malignancy and the following period are very stressful for the little patient and the whole family. Depression, anxiety, and poor quality of life (QoL) are some of the negative effects of pediatric cancer to the children and their parents. Family therapeutic interventions aim to improve mental health and QoL of these children. Methods: A systematic search …	Sage Publications Inc.	["Faculty of Medicine, 37787 University of Thessaly, Larissa, Greece", "Department of Psychiatry, 37787 University of Thessaly, Larissa, Greece"] Thousand Oaks, California
59	"The pediatric dentist is different": A qualitative study of young children's caregivers' experiences of oral health care in the Galapagos Islands.	Burgette, Jacqueline M. and Wu, Shelly X. and Divaris, Kimon	2023	0	International Journal of Paediatric Dentistry	0960-7439	33	1	40-49	10.1111/ipd.13012	https://search.ebscohost.com/login.aspx?direct=true&db=jlh&AN=160680393&site=ehost-live	Background: Little is known about factors influencing children's access to and use of oral healthcare services in the Galapagos Islands, a resource‚Äêlimited setting. Aim: We sought to understand caregivers' experiences and factors influencing their children's use of dental services on San Cristobal Island in the Galapagos Archipelago. Design: A community‚Äêbased qualitative interview study was c…	Wiley-Blackwell	["Departments of Dental Public Health and Pediatric Dentistry, School of Dental Medicine, University of Pittsburgh, Pittsburgh Pennsylvania,, USA", "School of Dental Medicine, University of Pittsburgh, Pittsburgh Pennsylvania,, USA", "Division of Pediatric and Public Health, Adams School of Dentistry, University of North Carolina at Chapel Hill, Chapel Hill North Carolina,, USA", "Department of E…
60	"The team needs to feel cared for": staff perceptions of compassionate care, aids and barriers in adolescent mental health wards.	Maddox, Lucy and Barreto, Manuela	2022	0	BMC Nursing	1472-6955	21	1	2016-01-01	10.1186/s12912-022-00994-z	https://search.ebscohost.com/login.aspx?direct=true&db=jlh&AN=159159952&site=ehost-live	Background: Compassion is vital in healthcare. Current understandings of the nature of compassionate care, its aids and barriers, are more theoretically developed than grounded in staff experience. This study explores staff perceptions of compassionate care in child and adolescent mental health wards. Methods: Three focus groups were conducted with a total of 35 staff from adolescent mental healt…	BioMed Central	["Department of Psychology, University of Bath, 10 West, Claverton Down, BA2 7AY, Bath, UK", "Department of Psychology, University of Exeter, Washington Singer Building, Perry Road, EX4 4QG, Exeter, UK"]
61	"Us versus Them": is the voice of the community heard when planning communication screening programmes for preschoolers?	Peter, V.Z. and Rea, P. and Pillay, M. and Saman, Y.	2024	0	Public Health (Elsevier)	0033-3506	236		297-306	10.1016/j.puhe.2024.08.003	https://search.ebscohost.com/login.aspx?direct=true&db=jlh&AN=180853973&site=ehost-live	Community consultation is necessary to ensure the uptake and use of community-based screening intervention to detect early childhood disabilities, as its absence can result in poor service acceptance and usage. To document stakeholders' perspectives regarding planning a community-based communication disorder (an impairment in the ability to receive, send, process and comprehend concepts or verbal…	Elsevier B.V.	["Discipline of Audiology, University of KwaZulu-Natal, Durban, South Africa", "Ear Nose Throat (ENT) Department, Leicester Royal Infirmary, University Hospitals Leicester, United Kingdom", "Massey University, Auckland, New Zealand", "Department of Ear Nose Throat (ENT), University of KwaZulu-Natal, Durban, South Africa", "Brain Sciences, Imperial college of London, United Kingdom"] New York, New…
62	"We are children like others": Pathways to mental health and healing for children born of genocidal rape in Rwanda.	Kahn, Sarilee and Denov, Myriam	2019	0	Transcultural Psychiatry	1363-4615	56	3	510-528	10.1177/1363461519825683	https://search.ebscohost.com/login.aspx?direct=true&db=jlh&AN=136731885&site=ehost-live	Despite the well-documented prevalence of rape as a strategy of war, little is known about the specific psychological consequences to children born of conflict-related sexual violence. The results of data analysis of 7 focus groups and 60 in-depth interviews with children born of genocidal rape in Rwanda indicated that they are carrying the trauma of their own stigmatization and marginalization, …	Sage Publications, Ltd.	McGill University
63	"What are we doing to our babies' teeth?" Barriers to establishing oral health practices for Indigenous children in South Australia.	Poirier, Brianna and Hedges, Joanne and Smithers, Lisa and Moskos, Megan and Jamieson, Lisa	2021	0	BMC Oral Health	1472-6831	21	1	2025-12-01	10.1186/s12903-021-01791-x	https://search.ebscohost.com/login.aspx?direct=true&db=jlh&AN=152295671&site=ehost-live	Background: During the 1970s, optimal oral health was experienced more frequently amongst Indigenous children in Australia than their non-Indigenous counterparts. As a result of public health interventions targeting oral disease, oral health has improved for most children; however, Indigenous children today experience oral disease at alarmingly high rates. A history of colonisation, assimilation,…	BioMed Central	["Australian Research Centre for Population Oral Health, Adelaide Dental School, University of Adelaide, 5000, Adelaide, Australia", "School of Public Health and the Robinson Research Institute, University of Adelaide, 5000, Adelaide, Australia", "The School of Health and Society, University of Wollongong, 2522, Wollongong, Australia", "Future of Employment and Skills Research Centre, Faculty of …
64	"When You Look at This Chart, That Is Not My Whole Life": Caregiver Perspectives to Inform Improved Primary Care Practice and Outcomes.	Quinn, Monique and Parsons, Allison and Anyigbo, Chidiogo and Corley, Alexandra M. S. and Lipps, Lauren and Gilliam, Jamaica and Ladipo, Julietta O. and Behle, Caitlin Jee Hae and Bennett, Desir√© and Riley, Carley	2024	0	Journal of Primary Care & Community Health	2150-1319			2025-11-01	10.1177/21501319241253524	https://search.ebscohost.com/login.aspx?direct=true&db=jlh&AN=177178828&site=ehost-live	Objective: Worsening rates of infant and maternal mortality in the United States serve as an urgent call for multi-modal intervention. Infant Well Child Visits (WCVs) provide an opportunity for prevention, however not all infants receive the recommended schedule of visits, with infants of low-income and Black families missing a higher portion of WCVs. Due to diverse experiences and needs of under…	Sage Publications Inc.	["Cincinnati Children's Hospital Medical Center, Cincinnati, OH, USA", "Rescue: The Behavior Change Agency, Cincinnati, OH, USA", "University of Cincinnati College of Medicine, Cincinnati, OH, USA", "Community Peer/Parent Researcher, Cincinnati, OH, USA", "Design Impact, Cincinnati, OH, USA"] Thousand Oaks, California
65	"Who cares" is key: factors associated with oral health status in children living with HIV in Phnom Penh, Cambodia.	Kikuchi, Kimiyo and Furukawa, Yusuke and Tout, Sovannary and Pal, Khuondyla and Huot, Chantheany and Yi, Siyan	2020	0	AIDS Care	0954-0121	32	4	462-470	10.1080/09540121.2019.1622634	https://search.ebscohost.com/login.aspx?direct=true&db=jlh&AN=141957026&site=ehost-live	This cross-sectional study aimed to identify social, clinical, and behavioral factors associated with the oral health status of children living with HIV in Phnom Penh, focusing particularly on the effect of primary caregiver type. Data were collected through separate interviews with children and caregivers. The decayed, missing, filled permanent teeth (DMFT) index and debris index scores were ass…	Routledge	["Institute of Decision Science for a Sustainable Society, Kyushu University, Fukuoka, Japan", "Section of Orthodontics, Kyushu University Hospital, Fukuoka, Japan", "KHANA Center for Population Health Research, Phnom Penh, Cambodia", "National Pediatric Hospital, Phnom Penh, Cambodia", "Center for Global Health Research, Touro University California, Vallejo, CA, USA", "Saw Swee Hock School of Pu…
66	"Why Don't You Reach Out to Dad?": Involving Fathers in Therapy.	Thomas, Alvin and Lee, Jocelyn R. Smith and Muhammed, Michael and Caldwell, Cleopatra H.	2021	0	Research on Social Work Practice	1049-7315	31	8	868-879	10.1177/10497315211024345	https://search.ebscohost.com/login.aspx?direct=true&db=jlh&AN=153203962&site=ehost-live	Purpose: The literature indicates that engaging fathers in family therapy improves children's mental health outcomes; however, clinicians are generally ill prepared for this challenge. Method: This qualitative study applies multiple case-study design to focus group data addressing social worker's training experiences and attitudes toward involving fathers in therapy. Results: From an analysis of …	Sage Publications Inc.	["Department of Human Development and Family Studies, School of Human Ecology, 5228University of Wisconsin‚ÄìMadison, WI, USA", "Center for Research on Ethnicity, Culture and Health, School of Public Health, 1259University of Michigan, Ann Arbor, MI, USA", "Human Development and Family Studies, 14616The University of North Carolina, Greensboro, NC, USA", "Department of Health Behavior and Health …
67	"You cannot just stop life for just that": a qualitative study on children's experiences on refugee journey to Sweden.	Mattelin, Erica and S√∂derlind, Natalie and Korhonen, Laura	2024	0	European Child & Adolescent Psychiatry	1018-8827	33	9	3133-3143	10.1007/s00787-024-02387-w	https://search.ebscohost.com/login.aspx?direct=true&db=jlh&AN=179873007&site=ehost-live	Children with refugee backgrounds are often exposed to violence and other adverse experiences with well-known detrimental consequences on mental health. However, the current group of approximately 40 million child refugees is heterogeneous, stressing the importance of first-person perspectives in understanding children's unique experiences and needs related to the migration process. Identifying c…	Springer Nature	["https://ror.org/05ynxx418 Barnafrid, Swedish National Center On Violence Against Children, Department of Biomedical and Clinical Sciences, Link√∂ping University, Link√∂ping, Sweden", "https://ror.org/05ynxx418 Center for Social and Affective Neuroscience and Department of Biomedical and Clinical Sciences, Link√∂ping University, Link√∂ping, Sweden", "Save the Children, Stockholm, Sweden", "https…
68	(123)I-FP-CIT SPECT validation of nigro-putaminal MRI tractography in dementia with Lewy bodies.	Pardini M and Nobili F and Arnaldi D and Morbelli S and Bauckneht M and Rissotto R and Serrati C and Serafini G and Lapucci C and Ghio L and Amore M and Massucco D and Sassos D and Bonzano L and Mancardi GL and Roccatagliata L	2020	0	European radiology experimental	2509-9280 (Electronic)	4	1	27	10.1186/s41747-020-00153-6	https://pubmed.ncbi.nlm.nih.gov/32363488/	BACKGROUND: Assessment of nigrostriatal degeneration is a key element to discriminate between dementia with Lewy bodies (DLB) and Alzheimer disease (AD), and it is often evaluated using ioflupane ((123)I-FP-CIT) single-photon emission computed tomography (SPECT). Given the limited availability of (123)I-FP-CIT SPECT, we evaluated if a mask-based approach to nigroputaminal magnetic resonance imagi…		England	32363488	PMC7196565
69	#49 Nasal microbiota differences in young infants are associated with early childhood irritability...St. Jude/Pediatric Infectious Diseases Society (PIDS) Conference, virtual, March 3-5, 2022	Mithal, Leena	2022	0	Journal of the Pediatric Infectious Diseases Society	2048-7193	11		S8-S8	10.1093/jpids/piac041.028	https://search.ebscohost.com/login.aspx?direct=true&db=jlh&AN=158122123&site=ehost-live	Background The etiology and pathophysiology of childhood mental health are poorly understood. Early childhood irritability is a transdiagnostic marker that portends significant risk for subsequent mental health problems. Robust evidence demonstrates irritability can be quantified early in infancy. The early life microbiome is implicated in defining health trajectories including neurodevelopment. …	Oxford University Press / USA	Lurie Children's Hospital, Northwestern University Feinberg School of Medicine
70	#neoTwitter: evaluation of its use within the neonatal-perinatal community.	Proa√±o, Alvaro and Keir, Amy and Campbell, Douglas M. and Courchia, Benjamin and Narvey, Michael and Bamat, Nicolas A.	2022	0	Journal of Perinatology	0743-8346	42	10	1409-1411	10.1038/s41372-022-01373-x	https://search.ebscohost.com/login.aspx?direct=true&db=jlh&AN=159439856&site=ehost-live	Not available	Springer Nature	["Department of Pediatrics, Tulane University School of Medicine, New Orleans, LA, USA", "SAHMRI Women and Kids, South Australian Health and Medical Research Institute, Adelaide, SA, Australia", "Department of Pediatrics, Allan Waters Family Simulation Center and Neonatal Intensive Care Unit, St. Michael's Hospital, Unity Health Toronto, University of Toronto, Toronto, ON, Canada", "Department of…
71	1395 - Adverse health outcomes (AHOs) in childhood lymphoma survivors (CLSs): relation to self-reported general health...ECCO: 2017 European Cancer Congress 27 January 2017 - 30 January 2017.	Fossa, S.D. and Hamre, H. and Loge, J.H. and Kiserud, C. and Johannsdottir, I.M.	2017	0	European Journal of Cancer	0959-8049	72		S142-S142	10.1016/S0959-8049(17)30543-9	https://search.ebscohost.com/login.aspx?direct=true&db=jlh&AN=121173260&site=ehost-live	Not available	Pergamon Press - An Imprint of Elsevier Science
72	18F-FDG-PET correlates of cognitive impairment in ALS.	Canosa A and Pagani M and Cistaro A and Montuschi A and Iazzolino B and Fania P and Cammarosano S and Ilardi A and Moglia C and Calvo A and Chi√≤ A	2016	0	Neurology	1526-632X (Electronic)	86	1	44-9	10.1212/WNL.0000000000002242	https://pubmed.ncbi.nlm.nih.gov/26590270/	OBJECTIVE: To identify the metabolic signature of the various levels of cognitive deficits in amyotrophic lateral sclerosis (ALS) using 18F-2-fluoro-2-deoxy-d-glucose-PET (18F-FDG-PET). METHODS: A total of 170 ALS cases consecutively enrolled at the ALS Center of Turin underwent brain 18F-FDG-PET and were classified as displaying normal cognition (ALS-Cn; n = 94), full-blown frontotemporal dement…		United States	26590270
73	2017 Update on Pediatric Medical Overuse: A Review.	Coon, Eric R. and Young, Paul C. and Quinonez, Ricardo A. and Morgan, Daniel J. and Dhruva, Sanket S. and Schroeder, Alan R.	2018	0	JAMA Pediatrics	2168-6203	172	5	482-486	10.1001/jamapediatrics.2017.5752	https://search.ebscohost.com/login.aspx?direct=true&db=jlh&AN=129543880&site=ehost-live	This narrative review summarizes 8 important research articles published in 2016 that address pediatric overuse.Importance: Medical overuse has historically focused on adult health care, but interest in how children are affected by medical overuse is increasing. This review examines important research articles published in 2016 that address pediatric overuse. Observations: A structured search of …	American Medical Association	["Division of Inpatient Medicine, Department of Pediatrics, University of Utah School of Medicine, Primary Children‚Äôs Hospital, Salt Lake City", "Division of General Pediatrics, University of Utah School of Medicine, Salt Lake City", "Section of Pediatric Hospital Medicine, Department of Pediatrics, Baylor College of Medicine, Houston, Texas", "Department of Epidemiology and Public Health, Univ…
74	2022 Year in Review: Pediatric Asthma.	Baker, Joyce A.	2023	0	Respiratory Care	0020-1324	68	10	1430-1437	10.4187/respcare.10913	https://search.ebscohost.com/login.aspx?direct=true&db=jlh&AN=172028567&site=ehost-live	Asthma is the most common chronic disease in children. Asthma is a heterogeneous disease characterized by variable, reversible airway obstruction and hyper-responsive airways. There is a high economic burden due to a child having poorly controlled asthma with one or more asthma exacerbations resulting in an emergency department visit or hospitalization in a year. Publications on diagnosis, treatm…	American Association for Respiratory Care	Breathing Institute, Children's Hospital Colorado, Aurora, Colorado Irving, Texas
75	3-D Storybook: Effects on Surgical Knowledge and Anxiety Among Four- to Old Surgical Patients.	Macindo, John Rey B. and Macabuag, Katherine R. and Macadangdang, Carlo Miguel P. and Macaranas, Margaux Valerie S. and Macarilay, Marianne Jezelle Jem T. and Madrinan, Natasha Nikki M. and Villarama, Rouena S.	2015	0	AORN Journal	0001-2092	102	1	62-62	10.1016/j.aorn.2015.05.018	https://search.ebscohost.com/login.aspx?direct=true&db=jlh&AN=109831566&site=ehost-live	Inadequate surgical knowledge potentiates anxiety; however, no methodology simultaneously addresses anxiety and surgical knowledge. Our quasi-experimental study determined the effectiveness of a three-dimensional (3-D) storybook in increasing surgical knowledge and decreasing anxiety among young children scheduled for planned or required major surgeries. We studied 20 randomly assigned participan…	Wiley-Blackwell	Malden, Massachusetts
76	5-2-1-0 Activity and Nutrition Challenge for Elementary Students.	Lovell, Cynthia Miller	2018	0	Journal of School Nursing	1059-8405	34	2	98-107	10.1177/1059840517689893	https://search.ebscohost.com/login.aspx?direct=true&db=jlh&AN=128375161&site=ehost-live	Obesity prevention in youth is a health priority, and teaching healthy habits toward this end is one of a school nurse‚Äôs many responsibilities. A school nurse developed and implemented a school-wide, 2-week-long Activity and Nutrition Challenge (ANC) using the evidence-based 5-2-1-0 initiative to prevent and fight childhood obesity. Despite minimal promotion, nearly half of the students at two …	Sage Publications Inc.	Madison Metropolitan School District, Madison, WI, USA Thousand Oaks, California
77	A (sub)field guide to quality control in hippocampal subfield segmentation on high-resolution T(2)-weighted MRI.	Canada KL and Mazloum-Farzaghi N and R√•dman G and Adams JN and Bakker A and Baumeister H and Berron D and Bocchetta M and Carr VA and Dalton MA and de Flores R and Keresztes A and La Joie R and Mueller SG and Raz N and Santini T and Shaw T and Stark CEL and Tran TT and Wang L and Wisse LEM and Wuestefeld A and Yushkevich PA and Olsen RK and Daugherty AM	2024	0	Human brain mapping	1097-0193 (Electronic)	45	15	e70004	10.1002/hbm.70004	https://pubmed.ncbi.nlm.nih.gov/39450914/	Inquiries into properties of brain structure and function have progressed due to developments in magnetic resonance imaging (MRI). To sustain progress in investigating and quantifying neuroanatomical details in vivo, the reliability and validity of brain measurements are paramount. Quality control (QC) is a set of procedures for mitigating errors and ensuring the validity and reliability of brain…		United States	39450914	PMC11503726
78	A 3-Year Longitudinal Study of Effects of Parental Feeding Practices on Child Weight Status: The Childhood Obesity Study in China Mega-Cities.	Ma, Lu and Yan, Na and Shi, Zumin and Ding, Yixin and He, Siran and Tan, Zhengqi and Xue, Bo and Yan, Yating and Zhao, Cai and Wang, Youfa	2022	0	Nutrients	2072-6643	14	14	N.PAG-N.PAG	10.3390/nu14142797	https://search.ebscohost.com/login.aspx?direct=true&db=jlh&AN=158298442&site=ehost-live	This study examined the longitudinal associations between parental feeding practices and child weight status, and their potential modification effects by child sex, age, and maternal and paternal educations among children. Data were collected from 2015 to 2017 of 2139 children aged 6‚Äì17 years and their parents in five Chinese mega-cities. Parental feeding practices were assessed using 11-items …	MDPI	["Global Health Institute, School of Public Health, Xi'an Jiaotong University Health Science Center, Xi'an 710061, China", "Human Nutrition Department, College of Health Sciences, QU Health, Qatar University, Doha 2713, Qatar", "Milken Institute School of Public Health, The George Washington University, Washington, DC 20007, USA", "Department of Biostatistics and Epidemiology, University of North…
79	A 6-year review of acute post-streptococcal glomerulonephritis at a public children's hospital in Cape Town, South Africa.	Abugrain, Khadija and McCulloch, Mignon I and Muloiwa, Rudzani and Luyckx, Valerie A and Buys, Heloise	2024	0	Pediatric Nephrology	0931-041X	39	6	1809-1816	10.1007/s00467-023-06247-8	https://search.ebscohost.com/login.aspx?direct=true&db=jlh&AN=176788573&site=ehost-live	Background: Acute post-streptococcal glomerulonephritis (APSGN) is the most common cause of acute nephritis in children globally and, in some cases, may be associated with progressive kidney injury and failure, cumulating in the need for long-term dialysis and/or kidney transplantation. Methods: Our retrospective study describes the occurrence of APSGN among children (< 14 years) admitted to a te…	Springer Nature	["https://ror.org/03p74gp79 Department of Paediatrics and Child Health, University of Cape Town, Cape Town, South Africa", "https://ror.org/04d6eav07 Division of Paediatric Nephrology, Red Cross War Memorial Children's Hospital, Klipfontein Road, 7700, Cape Town, South Africa", "Renal Division, Brigham and Women's Hospital, Harvard Medical School, Boston, MA, USA", "https://ror.org/02crff812 Depa…
80	A better start for health equity? Qualitative content analysis of implementation of extended postnatal home visiting in a disadvantaged area in Sweden.	Barboza, Madelene and Kulane, Asli and Burstr√∂m, Bo and Marttila, Anneli	2018	0	International Journal for Equity in Health	1475-9276	17	1	N.PAG-N.PAG	10.1186/s12939-018-0756-6	https://search.ebscohost.com/login.aspx?direct=true&db=jlh&AN=128978847&site=ehost-live	Background: Health inequities among children in Sweden persist despite the country‚Äôs well-developed welfare system and near universal access to the national child health care programme. A multisectoral extended home visiting intervention, based on the principles of proportionate universalism, has been carried out in a disadvantaged area since 2013. The present study investigates the content of …	BioMed Central	["Equity and Health Policy Research Group, Department of Public Health SciencesKarolinska InstitutetSE 171 77StockholmSweden", "Stockholm County Council, Centre for Epidemiology and Community MedicineBox 45436104 31StockholmSweden"]
81	A Bourdieusian approach to class‚Äêrelated inequalities: the role of capitals and capital structure in the utilisation of healthcare services in later life.	Paccoud, Ivana and Nazroo, James and Leist, Anja	2020	0	Sociology of Health & Illness	0141-9889	42	3	510-525	10.1111/1467-9566.13028	https://search.ebscohost.com/login.aspx?direct=true&db=jlh&AN=142038588&site=ehost-live	This paper draws on Bourdieu's theory of economic, social and cultural capital to understand the relative effect of the volume and the composition of these capitals on healthcare service use in later life. Based on data from the fifth wave of the Survey of Health, Aging, and Retirement in Europe (n = 64,840), we first look at the contribution of each capital in the use of three healthcare service…	Wiley-Blackwell	["Institute for Research on Socio‚ÄêEconomic inequalities (IRSEI), University of Luxembourg, Luxembourg City, Luxembourg", "Cathie Marsh Institute for Social Research, University of Manchester, Manchester, UK"] Malden, Massachusetts
82	A Brief Educational Intervention Increases Knowledge of the Sugar Content of Foods and Drinks but Does Not Decrease Intakes in Scottish Children Aged 10-12 Years.	Griffin, Tania L. and Jackson, Diane M. and McNeill, Geraldine and Aucott, Lorna S. and Macdiarmid, Jennie I.	2015	0	Journal of Nutrition Education & Behavior	1499-4046	47	4	367-373	10.1016/j.jneb.2015.03.009	https://search.ebscohost.com/login.aspx?direct=true&db=jlh&AN=109831404&site=ehost-live		Elsevier B.V.	["Learning Centre, University of Birmingham, Birmingham, United Kingdom", "Rowett Institute of Nutrition and Health, University of Aberdeen, Bucksburn, Aberdeen, United Kingdom", "Rowett Institute of Nutrition and Health, University of Aberdeen, Bucksburn, Aberdeen, United Kingdom; Institute of Applied Health Sciences, University of Aberdeen, Foresterhill, Aberdeen, United Kingdom", "Institute of…
83	A Brief Home-Based Parenting Intervention to Reduce Behavior Problems in Young Children: A Pragmatic Randomized Clinical Trial.	O'Farrelly, Christine and Watt, Hilary and Babalis, Daphne and Bakermans-Kranenburg, Marian J. and Barker, Beth and Byford, Sarah and Ganguli, Poushali and Grimas, Ellen and Iles, Jane and Mattock, Holly and McGinley, Julia and Phillips, Charlotte and Ryan, Rachael and Scott, Stephen and Smith, Jessica and Stein, Alan and Stevens, Eloise and van IJzendoorn, Marinus H. and Warwick, Jane and Ramcha…	2021	0	JAMA Pediatrics	2168-6203	175	6	567-576	10.1001/jamapediatrics.2020.6834	https://search.ebscohost.com/login.aspx?direct=true&db=jlh&AN=150855665&site=ehost-live	Key Points: Question: Does a brief video-feedback parenting intervention delivered in a routine health context improve behavior outcomes for at-risk children aged 12 to 36 months? Findings: This randomized clinical trial that included 300 children and their caregivers found lower levels of behavior problems among families allocated to receive the intervention vs those who received usual care. In …	American Medical Association	["Division of Psychiatry, Imperial College London, London, United Kingdom", "Play in Education, Development, and Learning (PEDAL) Research Centre, Faculty of Education, University of Cambridge, Cambridge, United Kingdom", "School of Public Health, Imperial College London, London, United Kingdom", "Imperial Clinical Trials Unit, Imperial College London, London, United Kingdom", "Clinical Child and…
84	A C6orf10/LOC101929163 locus is associated with age of onset in C9orf72 carriers.	Zhang M and Ferrari R and Tartaglia MC and Keith J and Surace EI and Wolf U and Sato C and Grinberg M and Liang Y and Xi Z and Dupont K and McGoldrick P and Weichert A and McKeever PM and Schneider R and McCorkindale MD and Manzoni C and Rademakers R and Graff-Radford NR and Dickson DW and Parisi JE and Boeve BF and Petersen RC and Miller BL and Seeley WW and van Swieten JC and van Rooij J and Pi…	2018	0	Brain : a journal of neurology	1460-2156 (Electronic)	141	10	2895-2907	10.1093/brain/awy238	https://pubmed.ncbi.nlm.nih.gov/30252044/	The G4C2-repeat expansion in C9orf72 is the most common known cause of amyotrophic lateral sclerosis and frontotemporal dementia. The high phenotypic heterogeneity of C9orf72 patients includes a wide range in age of onset, modifiers of which are largely unknown. Age of onset could be influenced by environmental and genetic factors both of which may trigger DNA methylation changes at CpG sites. We…		England	30252044	PMC6158742
85	A case of hemichorea/hemiballismus in a patient with Alzheimer's disease and history of Sydenham's chorea: the return of an old acquaintance?	Mazzeo S and Frigerio D and Crucitti C and Cavaliere A and Caimano D and Berti V and Nacmias B and Sorbi S and Bessi V	2024	0	Neurological sciences : official journal of the Italian Neurological Society and of the Italian Society of Clinical Neurophysiology	1590-3478 (Electronic)	45	11	5525-5528	10.1007/s10072-024-07650-1	https://pubmed.ncbi.nlm.nih.gov/38872073/	Not available		Italy	38872073
86	A case of limbic encephalitis evolving into a frontotemporal dementia-like picture.	Lombardi G and Mat√† S and Berti V and Padiglioni S and Ginestroni A and Piaceri I and Bagnoli S and Nacmias B and De Cristofaro MT and Pupi A and Sorbi S	2020	0	Psychogeriatrics : the official journal of the Japanese Psychogeriatric Society	1479-8301 (Electronic)	20	3	355-357	10.1111/psyg.12503	https://pubmed.ncbi.nlm.nih.gov/31881112/	Not available		England	31881112
87	A Case-Mix System for Children and Youth With Developmental Disabilities.	Stewart, Shannon L and Celebre, Angela and Head, Michael J and James, Mary L and Martin, Lynn and Fries, Brant E	2020	0	Health Services Insights	1178-6329	13		2025-07-01	10.1177/1178632920977899	https://search.ebscohost.com/login.aspx?direct=true&db=jlh&AN=147842464&site=ehost-live	Limited funding across health and social service programs presents a challenge regarding how to best match resources to the needs of the population. There is increasing consensus that differences in individual characteristics and care needs should be reflected in variations in service costs, which has led to the development of case-mix systems. The present study sought to develop a new approach t…	Sage Publications Inc.	["Faculty of Education, Western University, London, ON, Canada", "Pinckney, MI, USA", "Institute of Gerontology, University of Michigan, Ann Arbor, MI, USA", "Department of Health Sciences, Lakehead University, Thunder Bay, ON, Canada"] Thousand Oaks, California
88	A catalog of genetic loci associated with kidney function from analyses of a million individuals.	Wuttke M and Li Y and Li M and Sieber KB and Feitosa MF and Gorski M and Tin A and Wang L and Chu AY and Hoppmann A and Kirsten H and Giri A and Chai JF and Sveinbjornsson G and Tayo BO and Nutile T and Fuchsberger C and Marten J and Cocca M and Ghasemi S and Xu Y and Horn K and Noce D and van der Most PJ and Sedaghat S and Yu Z and Akiyama M and Afaq S and Ahluwalia TS and Almgren P and Amin N a…	2019	0	Nature genetics	1546-1718 (Electronic)	51	6	957-972	10.1038/s41588-019-0407-x	https://pubmed.ncbi.nlm.nih.gov/31152163/	Chronic kidney disease (CKD) is responsible for a public health burden with multi-systemic complications. Through trans-ancestry meta-analysis of genome-wide association studies of estimated glomerular filtration rate (eGFR) and independent replication (n‚Äâ=‚Äâ1,046,070), we identified 264 associated loci (166 new). Of these, 147 were likely to be relevant for kidney function on the basis of ass…		United States	31152163	PMC6698888
89	A Causal Model of Health Status of Children with Cerebral Palsy.	Wanid Duangdech and Autchareeya Patoomwan and Renu Pookboonmee and Pisamai Orathai and Rehm, Roberta S.	2017	0	Pacific Rim International Journal of Nursing Research	1906-8107	21	4	291-304		https://search.ebscohost.com/login.aspx?direct=true&db=jlh&AN=124632290&site=ehost-live	The health status of children with cerebral palsy can vary greatly. While some children experience healthy others children experience severe impairments and a greater number of health conditions and need long-term dependence on the family. To improve the health status of children with cerebral palsy, it is critical to estimate the effects of the factors on the child's health. The objective of thi…	Thailand Nursing & Midwifery Council	["RN, PhD (Candidate) Ramathibodi School of Nursing, Mahidol University, Bangkok, 10400 Thailand", "RN, PhD. Assistant Professor, Ramathibodi School of Nursing, Faculty of Medicine Ramathibodi Hospital, Mahidol University, Bangkok, 10400 Thailand", "RN, DSN. Associate Professor, Ramathibodi School of Nursing, Faculty of Medicine Ramathibodi Hospital, Mahidol University, Bangkok, 10400 Thailand", …
90	A cellular taxonomy of the adult human spinal cord.	Yadav A and Matson KJE and Li L and Hua I and Petrescu J and Kang K and Alkaslasi MR and Lee DI and Hasan S and Galuta A and Dedek A and Ameri S and Parnell J and Alshardan MM and Qumqumji FA and Alhamad SM and Wang AP and Poulen G and Lonjon N and Vachiery-Lahaye F and Gaur P and Nalls MA and Qi YA and Maric D and Ward ME and Hildebrand ME and Mery PF and Bourinet E and Bauchet L and Tsai EC and…	2023	0	Neuron	1097-4199 (Electronic)	111	3	328-344.e7	10.1016/j.neuron.2023.01.007	https://pubmed.ncbi.nlm.nih.gov/36731429/	The mammalian spinal cord functions as a community of cell types for sensory processing, autonomic control, and movement. While animal models have advanced our understanding of spinal cellular diversity, characterizing human biology directly is important to uncover specialized features of basic function and human pathology. Here, we present a cellular taxonomy of the adult human spinal cord using…		United States	36731429	PMC10044516
91	A cluster randomised controlled trial evaluating the effectiveness and cost-effectiveness of the daily mile on childhood obesity and wellbeing; the Birmingham daily mile protocol.	Breheny, Katie and Adab, Peymane and Passmore, Sandra and Martin, James and Lancashire, Emma and Hemming, Karla and Frew, Emma	2018	0	BMC Public Health	1471-2458	18		1-N.PAG	10.1186/s12889-017-5019-8	https://search.ebscohost.com/login.aspx?direct=true&db=jlh&AN=127266824&site=ehost-live	Background: Childhood obesity prevention is a public health priority. Children spend a large proportion of their waking time in school; therefore this is an appropriate setting to implement obesity prevention initiatives. Anecdotal reports suggest that implementing The Daily Mile in schools has had positive effects on childhood obesity, academic attainment and wellbeing. This trial aims to measur…	BioMed Central	["Health Economics Unit, Institute of Applied Health Research, University of Birmingham, B15 2TT, Birmingham, UK", "Institute of Applied Health Research, University of Birmingham, B15 2TT, Birmingham, UK", "Services for Education Unit 3, Holt Court, Holt Street, B7 4AX, Birmingham, UK U2 - PMID: NLM29325517."]
92	A cluster randomised trial testing an intervention to improve parents' recognition of their child's weight status: study protocol.	Parkinson, Kathryn N and Jones, Angela R and Tovee, Martin J and Ells, Louisa J and Pearce, Mark S and Araujo-Soares, Vera and Adamson, Ashley J	2015	0	BMC Public Health	1471-2458 U2 - PMID: NLM26068921.	15	1	549-549	10.1186/s12889-015-1882-3	https://search.ebscohost.com/login.aspx?direct=true&db=jlh&AN=109748828&site=ehost-live	Background: Parents typically do not recognise their child's weight status accurately according to clinical criteria, and thus may not take appropriate action if their child is overweight. We developed a novel visual intervention designed to improve parental perceptions of child weight status according to clinical criteria for children aged 4-5 and 10-11 years. The Map Me intervention comprises a…	BioMed Central
93	A clustered randomized controlled trial to determine impacts of the Harvest of the Month program.	LaChausse, Robert G.	2017	0	Health Education Research	0268-1153	32	5	375-383	10.1093/her/cyx056	https://search.ebscohost.com/login.aspx?direct=true&db=jlh&AN=125250989&site=ehost-live	The study purpose was to examine the impact of the Harvest of the Month (HOTM) program on fruit and vegetable (FV) consumption, FV preferences, other eating behaviors, physical activity and other variables related to healthy eating. A clustered randomized controlled trial was employed in 28 elementary schools. After parental consent was obtained, students in grades 4-6 were randomly assigned to t…	Oxford University Press / USA	Department of Public Health Sciences, California Baptist University, 8432 Magnolia Ave, Riverside, CA 92504, USA
94	A cohort of Ontario physicians' knowledge regarding autism spectrum disorder: a mixed methods study.	Davin, Nathaniel and Watson, Shelley and Harding, Kelly and Ghaderi, Golnaz	2024	0	International Journal of Developmental Disabilities	2047-3869	70	5	915-924	10.1080/20473869.2022.2149101	https://search.ebscohost.com/login.aspx?direct=true&db=jlh&AN=178881133&site=ehost-live	Employing a mixed methods approach, this study examined the knowledge and information Ontario physicians have concerning Autism Spectrum Disorder (ASD). Physicians are at the front line when it comes to identifying ASD. The Healthcare Professional Questionnaire was filled out by 46 physicians and 16 filled out the Knowledge about Childhood Autism among Health Workers Questionnaire (KCAHW) before …	Taylor & Francis Ltd	Psychology, Laurentian University, Sudbury, Canada Philadelphia, Pennsylvania
95	A Collaborative Approach to Childhood Obesity Surveillance From a Local Health Department.	Alleman, Elizabeth and Murphy, Elizabeth and Baskerville, Kristin and Chugh, Rashmi	2017	0	Journal of Public Health Management & Practice	1078-4659	23	6	e17-e20	10.1097/PHH.0000000000000615	https://search.ebscohost.com/login.aspx?direct=true&db=jlh&AN=125444133&site=ehost-live	DuPage County Health Department collected de-identified data from health forms submitted by participating schools for academic years 2011-2015 for kindergarten, sixth-, and ninth-grade students to determine the prevalence of obesity and elevated blood pressure among public school students. The prevalence of obesity in students for the 2014-2015 school year was 15.1%, and the prevalence of elevate…	Lippincott Williams & Wilkins	DuPage County Health Department, Wheaton, Illinois Baltimore, Maryland
96	A collaborative approach to developing sustainable behaviour change interventions for childhood obesity prevention: Development of the Choosing Healthy Eating for Infant Health (CHErIsH) intervention and implementation strategy.	Toomey, Elaine and Matvienko‚ÄêSikar, Karen and Doherty, Edel and Harrington, Janas and Hayes, Catherine B. and Heary, Caroline and Hennessy, Marita and Kelly, Colette and McHugh, Sheena and McSharry, Jenny and O'Halloran, Joanne and Queally, Michelle and Heffernan, Tony and Kearney, Patricia M. and Byrne, Molly and Matvienko-Sikar, Karen	2020	0	British Journal of Health Psychology	1359-107X	25	2	275-304	10.1111/bjhp.12407	https://search.ebscohost.com/login.aspx?direct=true&db=jlh&AN=142767713&site=ehost-live	Objectives and Design: There is growing recognition of the need for effective behaviour change interventions to prevent chronic diseases that are feasible and sustainable and can be implemented within routine health care systems. Focusing on implementation from the outset of intervention development, and incorporating multiple stakeholder perspectives to achieve this, is therefore essential. This…	Wiley-Blackwell	["Health Behavior Change Research Group, School of Psychology, National University of Ireland, Galway, Ireland", "School of Public Health, University College Cork,, Ireland", "Discipline of Economics, National University of Ireland, Galway, Ireland", "Discipline of Public Health and Primary Care, Institute of Population Health, Trinity College Dublin,, Ireland", "School of Psychology, National Un…
97	A collaborative primary health care model for children and young people in rural Australia: explorations of cross-sectoral leader action.	Randall, Sue and White, Danielle and Dennis, Sarah	2023	0	Australian Journal of Primary Health	1448-7527	29	6	566-574	10.1071/PY23023	https://search.ebscohost.com/login.aspx?direct=true&db=jlh&AN=174162681&site=ehost-live	Background: Cross-sectoral collaborations are considered necessary to address detrimental health, social, educational and economic outcomes that impact marginalised and disadvantaged populations. There is a strong relationship between the health of children and their educational attainment; good health promotes positive learning. This paper reports cross-sectoral executive and senior management l…	CSIRO Publishing	["Broken Hill University Department of Rural Health, Faculty of Medicine and Health, The University of Sydney, Broken Hill, NSW 2880, Australia.", "Susan Wakil School of Nursing and Midwifery, Faculty of Medicine and Health, The University of Sydney, Sydney, NSW 2006, Australia.", "School of Health Sciences, Faculty of Medicine and Health, The University of Sydney, Sydney, NSW 2006, Australia.", …
98	A combined surveillance program and quality register improves management of childhood disability.	Alriksson-Schmidt, Ann I. and Arner, Marianne and Westbom, Lena and Krumlinde-Sundholm, Lena and Nordmark, Eva and Rodby-Bousquet, Elisabet and H√§gglund, Gunnar	2017	0	Disability & Rehabilitation	0963-8288	39	8	830-836	10.3109/09638288.2016.1161843	https://search.ebscohost.com/login.aspx?direct=true&db=jlh&AN=121245073&site=ehost-live	Purpose: To describe a concept for prevention of secondary conditions in individuals with chronic neuromuscular disabilities by using two Swedish developed follow-up-programmes for cerebral palsy (CP; CPUP) and myelomeningocele (MMC; MMCUP) respectively as examples. Method: This paper describes and outlines the rationale, development and implementation of CPUP and MMCUP. Results: Both programmes …	Taylor & Francis Ltd	["Department of Clinical Sciences, Division of Orthopaedics, Lund University, Lund, Sweden", "Department of Clinical Science and Education, Karolinska Institutet, Stockholm, Sweden", "Department of Hand Surgery, S√∂dersjukhuset, Stockholm, Sweden", "Department of Clinical Sciences, Paediatrics, Lund University, Sk√•ne University Hospital, Lund, Sweden", "Department of Women's and Children's Healt…
99	A Community Health Center Childhood Obesity Program for Latino Families from an Agricultural Community: Mental Health and Physical Activity Outcomes.	Rosado, Javier I. and Johnson, Suzanne Bennett and Wang, Yuxia and Gerend, Mary A.	2023	0	Journal of Health Care for the Poor & Underserved	1049-2089	34	4	1305-1323	10.1353/hpu.2023.a912719	https://search.ebscohost.com/login.aspx?direct=true&db=jlh&AN=173865571&site=ehost-live	The purpose of this study was to evaluate the impact of an ongoing multidisciplinary childhood obesity intervention, within a federally qualified health center, on mental health and physical activity outcomes with Latino children from an agricultural community. The program was evaluated using attendance and parent-reports of child mental health and physical activity levels. Paired t-tests and chi…	Johns Hopkins University Press	Baltimore, Maryland
100	A Community Health Worker Intervention to Increase Childhood Disease Treatment Coverage in Rural Liberia: A Controlled Before-and-After Evaluation.	White, Emily E. and Downey, Jordan and Sathananthan, Vidiya and Kanjee, Zahir and Kenny, Avi and Waters, Ami and Rabinowich, Jenny and Raghavan, Mallika and Dorr, Lorenzo and Halder, Amal and Nyumah, Joseph and Duokie, Derry and Boima, Tamba and Panjabi, Raj and Siedner, Mark J. and Kraemer, John D.	2018	0	American Journal of Public Health	0090-0036	108	9	1252-1259	10.2105/AJPH.2018.304555	https://search.ebscohost.com/login.aspx?direct=true&db=jlh&AN=131143877&site=ehost-live	Objectives. To assess a community health worker (CHW) program's impact on childhood illness treatment in rural Liberia. Methods. We deployed CHWs in half of Rivercess County in August 2015 with the other half constituting a comparison group until July 2016. All CHWs were provided cash incentives, supply chain support, and monthly clinical supervision. We conducted stratified cluster-sample popula…	American Public Health Association	Washington, District of Columbia
101	A Community-Based Positive Deviance/Hearth Infant and Young Child Nutrition Intervention in Ecuador Improved Diet and Reduced Underweight.	Roche, Marion L. and Marquis, Grace S. and Gyorkos, Theresa W. and Blouin, Brittany and Sarsoza, Julieta and Kuhnlein, Harriet V.	2017	0	Journal of Nutrition Education & Behavior	1499-4046	49	3	196-203.e1	10.1016/j.jneb.2016.10.007	https://search.ebscohost.com/login.aspx?direct=true&db=jlh&AN=121453904&site=ehost-live	Objective Underweight and stunting are serious problems in Ecuador that require interventions in the first 2 years of life. The researchers assessed the effectiveness of a Positive Deviance (PD)/Hearth community-based intervention using local foods to improve infant and young children's nutrition. Design A quasi-experimental nonrandomized study was conducted between March and October, 2009. Setti…	Elsevier B.V.	["Research & Evaluation Unit, Micronutrient Initiative, Ottawa, Ontario, Canada", "Centre for Indigenous Peoples' Nutrition and Environment, McGill University, Ste-Anne-de-Bellevue, Quebec, Canada", "School of Dietetics and Human Nutrition, McGill University, Ste-Anne-de-Bellevue, Quebec, Canada", "Division of Clinical Epidemiology, McGill University Health Centre, Quebec, Canada", "Department of…
102	A community-based program to decrease the risk of childhood obesity.	Bentley, Hope and Lewis-Clark, Jannett and Robinson Jr, Alfonso and McCullough, Brittany and Harris, Vanessa and Bryan, Kayla and Harris, Precious and Baity, Teralesha and Warner, Chante'	2018	0	International Public Health Journal	1947-4989	10	4	343-350		https://search.ebscohost.com/login.aspx?direct=true&db=jlh&AN=134909487&site=ehost-live	In the United States 80% of obese adolescents, 50% of obese preschool-aged children, and 50% of school-aged children are prone to develop adult obesity. Health education and physical activity for children at risk for obesity are key to mitigating the risk of developing obesity as an adult. Health education and physical activity complement each other, improving children's behaviors and attitudes t…	Nova Science Publishers, Inc.	Occupational Therapy Program, School of Nursing and Allied Health, Tuskegee University, Tuskegee, Alabama, USA Hauppauge, New York
103	A comparative evaluation of oral health status among institutionalized totally blind children using different methods ‚Äì A randomized clinical trial.	Shrivastava, Rupali and Khanduja, Ritu and Gojanur, Sushma	2022	0	Dental Research Journal	1735-3327	19	12	106-106	10.4103/1735-3327.363565	https://search.ebscohost.com/login.aspx?direct=true&db=jlh&AN=161285299&site=ehost-live	Background: To compare and evaluate the oral hygiene status among institutionalized visually impaired children using the Verbal, Braille, and Audio-Tactile method. Materials and Methods: The present study was a single-blinded, randomized clinical trial with a total of 96 visually impaired children both male and female, aged 6‚Äì16 years old were included in this study from a residential school fo…	Wolters Kluwer India Pvt Ltd	Department of Pedodontics and Preventive Dentistry, K D Dental College and Hospital, Mathura
104	A comparison of displacement and reinforcer potency for typically developing children.	Carter, Adam B. and Zonneveld, Kimberley L. M.	2020	0	Journal of Applied Behavior Analysis	0021-8855	53	2	1130-1144	10.1002/jaba.636	https://search.ebscohost.com/login.aspx?direct=true&db=jlh&AN=142832935&site=ehost-live	Previous researchers found that individuals with intellectual and developmental disabilities tend to prefer edible over leisure stimuli, although leisure stimuli may still function as reinforcers. We replicated and extended previous research in a 2‚Äêpart experiment with typically developing children. In Experiment 1, we evaluated 15 children's preference for leisure and edible stimuli. Five of 1…	Wiley-Blackwell	Brock University Malden, Massachusetts
105	A comparison of health-related quality of life in 5- and 10-year-old Swedish children with and without cleft lip and/or palate.	Sundell, Anna Lena and T√∂rnhage, Carl‚ÄêJohan and Marcusson, Agneta	2017	0	International Journal of Paediatric Dentistry	0960-7439	27	4	238-246	10.1111/ipd.12253	https://search.ebscohost.com/login.aspx?direct=true&db=jlh&AN=123458990&site=ehost-live	Background The current understanding on health-related quality of life ( HRQoL) in young Swedish children with cleft lip and/or palate ( CL/P) is sparse, and therefore, research on impact of CL/P on HRQoL in children is needed. Aims To investigate HRQoL in 5- and 10-year-old Swedish children with CL/P in comparison with non-cleft controls. Also to analyse whether there were any differences in HRQ…	Wiley-Blackwell	["Department of Paediatric Dentistry, The Institute for Postgraduate Dental Education, J√∂nk√∂ping Sweden", "Department of Paediatrics, Skaraborg Hospital, Sk√∂vde Sweden", "Sahlgrenska Academy, Gothenburg's University, Gothenburg Sweden", "Maxillofacial Unit, Department of Dentofacial Orthopaedics, Link√∂ping University, Link√∂ping Sweden"] Malden, Massachusetts
106	A Comparison of Intimate Partner Violence Victimization and Perpetration, Adverse Childhood Experiences, and Mental Health Among Men in Same-Gender and Different-Gender Relationships.	Ricks, JaNelle M. and Liebhard, Brittany M. and Kamp Dush, Claire M. and Manning, Wendy D. and LoVette, Ashleigh	2024	0	Partner Abuse	1946-6560	15	4	457-487	10.1891/PA-2023-0040	https://search.ebscohost.com/login.aspx?direct=true&db=jlh&AN=180104392&site=ehost-live	Intimate partner violence (IPV) is a serious social and public health problem in the United States. Adverse childhood experiences (ACEs) and poor mental health are associated with IPV. Sexual minority men (SMM) experience each of these disproportionately; however, limited studies have examined the interrelationships of these variables among SMM. Cross-sectional data from the first wave (September…	Springer Publishing Company, Inc.	["Division of Health Behavior and Health Promotion, College of Public Health, Ohio State University, Columbus, OH, USA", "Division of Epidemiology, College of Public Health, Ohio State University, Columbus, OH, USA", "Department of Sociology, University of Minnesota, Minneapolis, MN, USA", "Department of Sociology and Center for Family and Demographic Research, Bowling Green State University Depa…
107	A Comparison Study of Primary Care Utilization and Mental Health Disorder Diagnoses Among Children In and Out of Foster Care on Medicaid.	Keefe, Rachael J. and Van Horne, Bethanie S. and Cain, Cary M. and Budolfson, Katherine and Thompson, Richard and Greeley, Christopher S.	2020	0	Clinical Pediatrics	0009-9228	59	3	252-258	10.1177/0009922819898182	https://search.ebscohost.com/login.aspx?direct=true&db=jlh&AN=141805313&site=ehost-live	The purpose of this study was to compare the utilization of primary care services and presence of mental health disorder diagnoses among children in foster care to children on Medicaid not in foster care in a large health system. The data for this study were analyzed from a clinical database of a multipractice pediatric health system in Houston, Texas. The sample included more than 95 000 childre…	Sage Publications Inc.	["Baylor College of Medicine, Houston, TX, USA", "Texas Children's Hospital, Houston, TX, USA"] Thousand Oaks, California
108	A Comprehensive Assessment of Associations between Prenatal Phthalate Exposure and the Placental Transcriptomic Landscape.	Paquette, Alison G. and MacDonald, James and Lapehn, Samantha and Bammler, Theo and Kruger, Laken and Day, Drew B. and Price, Nathan D. and Loftus, Christine and Kannan, Kurunthachalam and Marsit, Carmen and Mason, W. Alex and Bush, Nicole R. and LeWinn, Kaja Z. and Enquobahrie, Daniel A. and Prasad, Bhagwat and Karr, Catherine J. and Sathyanarayana, Sheela	2021	0	Environmental Health Perspectives	0091-6765	129	9	1-097003-14	10.1289/EHP8973	https://search.ebscohost.com/login.aspx?direct=true&db=jlh&AN=153020755&site=ehost-live	BACKGROUND: Phthalates are commonly used endocrine-disrupting chemicals that are ubiquitous in the general population. Prenatal phthalate exposure may alter placental physiology and fetal development, leading to adverse perinatal and childhood health outcomes. OBJECTIVE: We examined associations between prenatal phthalate exposure in the second and third trimesters and the placental transcriptome…	National Institute of Environmental Health Sciences	["Seattle Children's Research Institute, Seattle, Washington, USA", "University of Washington, Seattle, Washington, USA", "Washington State University, Spokane, Washington, USA", "Institute For Systems Biology, Seattle, Washington, USA", "Onegevity Health, New York City, New York, USA", "NYU Grossman School of Medicine, New York City, New York, USA", "Emory University, Atlanta, Georgia, USA", "Un…
109	A Comprehensive Study on the Association between Plasma NOV/CCN3 Levels and Insulin Resistance in Childhood Obesity.	Liu, Yuesheng and Hao, Lijun and Yin, Chunyan and Li, Min and Xiao, Yanfeng	2024	0	Annals of Nutrition & Metabolism	0250-6807	80	4	196-201	10.1159/000536433	https://search.ebscohost.com/login.aspx?direct=true&db=jlh&AN=178910948&site=ehost-live	Introduction: Childhood obesity is a global health problem that is associated with various metabolic complications, such as insulin resistance, type 2 diabetes, dyslipidemia, and cardiovascular diseases. The mechanisms underlying the development of insulin resistance in childhood obesity are not fully understood. Nephroblastoma overexpressed gene (NOV), also known as CCN3, is a member of the CCN …	Karger AG	["Department of Pediatrics, The Second Affiliated Hospital of Xi'an Jiaotong University, Xi'an, China", "Neonatal Department, Xi'an People's Hospital (Xi'an Fourth Hospital), Xi'an, China"]
110	A Conceptual Framework for Group Well-Child Care: A Tool to Guide Implementation, Evaluation, and Research.	Gresh, Ashley and Wilson, Deborah and Fenick, Ada and Patil, Crystal L. and Coker, Tumaini and Rising, Sharon Schindler and Glass, Nancy and Platt, Rheanna	2023	0	Maternal & Child Health Journal	1092-7875	27	6	991-1008	10.1007/s10995-023-03641-4	https://search.ebscohost.com/login.aspx?direct=true&db=jlh&AN=163521657&site=ehost-live	Objective: To use scoping review methods to construct a conceptual framework based on current evidence of group well-child care to guide future practice and research. Methods: We conducted a scoping review using Arksey and O'Malley's (2005) six stages. We used constructs from the Consolidated Framework for Implementation Research and the quadruple aim of health care improvement to guide the const…	Springer Nature	["Johns Hopkins University School of Nursing, 525 North Wolfe Street, 21231, Baltimore, MD, USA", "Yale School of Medicine, 333 Cedar Street, 06520, New Haven, CT, USA", "College of Nursing, University of Illinois Chicago, 845 S Damen Ave, 60612, Chicago, IL, USA", "Seattle Children's Research Institute, University of Washington School of Medicine, Seattle, USA", "Group Care Global, Philadelphia,…
111	A CONTINUING CARE PROGRAM AT HOME ON CAREGIVER'S ROLE FOR CHILDREN WITH CONGENITAL HEART DISEASE: A PILOT STUDY.	Tidarat Wangsawat and Chemama, Nisreen and Fusiyah Hayee and Jehloh, Latifah and Anyapaksorn Jaisomkom and Patcharawadee Tongnuang and Hayeese, Wanisa and Kuiburd, Thussaneeya and Pratiwi, Muharromah	2024	0	Soedirman Journal of Nursing / Jurnal Keperawatan Soedirman	1907-6673	19	2	128-134	10.20884/1.jks.2024.19.2.10903	https://search.ebscohost.com/login.aspx?direct=true&db=jlh&AN=179317688&site=ehost-live		Jenderal Soedirman University, Faculty of Health Sciences	["Faculty of Nursing, Princess of Naradhiwas University, Narathiwat, Thailand", "Naradhiwasrajanagarindra Hospital, Thailand", "Nursing Department, Faculty of Health Sciences, Universitas Jenderal Soedirman, Indonesia"] , <Blank>
112	A Controlled Trial Evaluating the Impact of a Home-Visiting Program on Maternal Disruptive Communication in a Vulnerable Population.	Tereno, Susana and Greacen, Tim and Guedeney, Antoine C.	2022	0	Children	2227-9067	9	8	1166	10.3390/children9081166	https://search.ebscohost.com/login.aspx?direct=true&db=jlh&AN=158743270&site=ehost-live	Attachment disorganization is a significant high-risk factor for infant mental health. Its association with high-risk psychosocial contexts has been clearly identified, but the link between these difficult social contexts and maternal disruptive communication has been poorly explored. The CAPEDP (Comp√©tences Parentales et Attachement dans la Petite Enfance; Parental competences and attachment in…	MDPI	["D√©partement de Psychologie, Universit√© Rouen Normandie, CRFDP, EA 7475, CEDEX, 76821 Mont Saint Aignan, France", "Laboratoire de Recherche en Sant√© Mentale et Sciences Humaines et Sociales, GHU Psychiatrie et Neurosciences, 75014 Paris, France", "Institut National de la Sant√© et de la Recherche M√©dicale, U669 PSIGIAM, Service de P√©dopsychiatrie, H√¥pital Bichat Claude-Bernard, 75018 Paris…
113	A Cost-Effectiveness Analysis of a Pilot Neonatal Screening Program for Sickle Cell Anemia in the Republic of Angola.	McGann, Patrick T. and Grosse, Scott D. and Santos, Brigida and de Oliveira, Vysolela and Bernardino, Luis and Kassebaum, Nicholas J. and Ware, Russell E. and Airewele, Gladstone E.	2015	0	Journal of Pediatrics	0022-3476	167	6	1314-1319	10.1016/j.jpeds.2015.08.068	https://search.ebscohost.com/login.aspx?direct=true&db=jlh&AN=110940897&site=ehost-live	Objective: To assess the cost-effectiveness of a pilot newborn screening (NBS) and treatment program for sickle cell anemia (SCA) in Luanda, Angola.Study Design: In July 2011, a pilot NBS and treatment program was implemented in Luanda, Angola. Infants identified with SCA were enrolled in a specialized SCA clinic in which they received preventive care and sickle cell education. In this analysis, …	Elsevier B.V.	["Division of Hematology, Cincinnati Children's Hospital Medical Center, Cincinnati, OH", "National Center on Birth Defects and Developmental Disabilities, Centers for Disease Control and Prevention, Atlanta, GA", "Centro de Apoio ao Doente An√©mico, Hospital Pedi√°trico David Bernardino, Luanda, Angola", "Institute for Health Metrics and Evaluation, Department of Anesthesiology and Pain Medicine…
114	A critical analysis of Child and Adolescent Mental Health Services policy in England.	Callaghan, Jane E. M. and Fellin, Lisa Chiara and Warner-Gale, Fiona	2017	0	Clinical Child Psychology & Psychiatry	1359-1045	22	1	109-127	10.1177/1359104516640318	https://search.ebscohost.com/login.aspx?direct=true&db=jlh&AN=120428224&site=ehost-live	Policy on Child and Adolescent Mental Health Services (CAMHS) in England has undergone radical changes in the last 15‚Äâyears, with far reaching implications for funding models, access to services and service delivery. Using corpus analysis and critical discourse analysis, we explore how childhood, mental health and CAMHS are constituted in 15 policy documents, 9 pre-2010 and 6 post-2010. We trac…	Sage Publications Inc.	["Division of Psychology, University of Northampton, UK", "University of East London, UK"] Thousand Oaks, California
115	A critical evaluation of systematic reviews assessing the effect of chronic physical activity on academic achievement, cognition and the brain in children and adolescents: a systematic review.	Wassenaar, Thomas M. and Williamson, Wilby and Johansen-Berg, Heidi and Dawes, Helen and Roberts, Nia and Foster, Charlie and Sexton, Claire E.	2020	0	International Journal of Behavioral Nutrition & Physical Activity	1479-5868	17	1	2018-01-01	10.1186/s12966-020-00959-y	https://search.ebscohost.com/login.aspx?direct=true&db=jlh&AN=143891438&site=ehost-live	Background: International and national committees have started to evaluate the evidence for the effects of physical activity on neurocognitive health in childhood and adolescence to inform policy. Despite an increasing body of evidence, such reports have shown mixed conclusions. We aimed to critically evaluate and synthesise the evidence for the effects of chronic physical activity on academic ac…	BioMed Central	["Wellcome Centre for Integrative Neuroimaging, FMRIB, Nuffield Department of Clinical Neurosciences, University of Oxford, John Radcliffe Hospital, Headley Way, OX3 9DU, Oxford, UK", "Trinity Institute of Neurosciences (TCIN), University of Dublin, College Green, Dublin 2, Ireland", "Department of Sport Health Sciences and Social Work, Centre for Movement Occupational and Rehabilitation Sciences…
116	A Critical Review of In-Home Services for Children with Neonatal Abstinence Syndrome and their Families.	Ferrell, Emily	2024	0	Journal of Child & Family Studies	1062-1024	33	2	594-606	10.1007/s10826-024-02782-6	https://search.ebscohost.com/login.aspx?direct=true&db=jlh&AN=175719551&site=ehost-live	The rate of Neonatal Abstinence Syndrome (NAS) secondary to Prenatal Substance Exposure (PSE) has been rapidly increasing in the United States (U.S.); as these children age, they are interacting with public health systems such as in-home programs to promote early childhood development. These programs have been studied extensively in the context of their intended primary audiences, but less is kno…	Springer Nature	https://ror.org/032db5x82 University of South Florida College of Public Health, 13201 Bruce B Downs Blvd, 33612, Tampa, FL, USA New York, New York
117	A cross-cultural exploration of children's perceptions of wellbeing: Understanding protective and risk factors.	Sabolova, Klara and Birdsey, Nicola and Stuart-Hamilton, Ian and Cousins, Alecia L.	2020	0	Children & Youth Services Review	0190-7409	110		N.PAG-N.PAG	10.1016/j.childyouth.2020.104771	https://search.ebscohost.com/login.aspx?direct=true&db=jlh&AN=141754821&site=ehost-live	‚Ä¢ Welsh and Czech Children identified factors that enhance and inhibit their wellbeing. ‚Ä¢ Disrupted family relations and peer difficulties threaten children's wellbeing. ‚Ä¢ Supportive relationships universally contribute to children's wellbeing. There is a growing body of literature on children's wellbeing. However, historically, focus has been on adults' perspectives, leading to adult-centr…	Pergamon Press - An Imprint of Elsevier Science	["School of Psychology and Therapeutic Studies, University of South Wales, Pontypridd, UK", "Department of Psychology, University of Bath, Bath, UK"]
118	A cross-sectional examination of caregiver mental health and childhood cancer survivors' tobacco, alcohol, and marijuana use.	Fischer, Caitlin M. and Hamilton, Ann S. and Slaughter, Rhona I. and Milam, Joel	2021	0	Supportive Care in Cancer	0941-4355	29	7	3649-3656	10.1007/s00520-020-05861-8	https://search.ebscohost.com/login.aspx?direct=true&db=jlh&AN=150556833&site=ehost-live	Purpose: As childhood cancer survivors (CCS) age, they face numerous long-term consequences, or late effects, from their cancer treatments. Late effects may be mitigated by health-promoting behaviors, including the avoidance of substance use. CCS with greater depression symptomology have reported greater substance use, but whether their habits are associated with the mental health of their caregi…	Springer Nature	["University of Southern California, 2001 N. Soto Street (SSB), 90032, Los Angeles, CA, USA", "University of Texas at Austin, Austin, TX, USA", "Department of Preventive Medicine, Keck School of Medicine, University of Southern California, 2001 N. Soto Street (SSB), 90032, Los Angeles, CA, USA", "University of California, Irvine, CA, USA U2 - PMID: NLM33180201."] New York, New York
119	A Cross-Sectional Investigation of Preadolescent Cardiometabolic Health: Associations with Fitness, Physical Activity, Sedentary Behavior, Nutrition, and Sleep.	Castro, Nicholas and Zieff, Gabriel and Bates, Lauren C. and Pagan Lassalle, Patricia and Higgins, Simon and Faulkner, James and Lark, Sally and Skidmore, Paula and Hamlin, Michael J. and Signal, T. Leigh and Williams, Michelle A. and Stoner, Lee	2023	0	Children	2227-9067	10	2	336	10.3390/children10020336	https://search.ebscohost.com/login.aspx?direct=true&db=jlh&AN=162116083&site=ehost-live	Background: Cardiometabolic disease (CMD) risk often begins early in life. Healthy lifestyle behaviors can mitigate risk, but the optimal combination of behaviors has not been determined. This cross-sectional study simultaneously examined the associations between lifestyle factors (fitness, activity behaviors, and dietary patterns) and CMD risk in preadolescent children. Methods: 1480 New Zealand…	MDPI	["School of Health and Applied Human Sciences, University of North Carolina Wilmington, Wilmington, NC 28403, USA", "Department of Exercise and Sport Science, University of North Carolina at Chapel Hill, Chapel Hill, NC 27513, USA", "School of Sport, Health, and Community, University of Winchester, Winchester SO224NR, UK", "School of Sport, Exercise and Nutrition, Massey University, Wellington 44…
120	A Cross-Sectional Study of Children's Irritability Determining the Links Between Their Ego-Resilience and Symptoms of Anxiety and Depression.	Busch, Julian and Bleckmann, Clara and Schettgen, Lisa and Krey, Eva and Siefen, Rainer G.	2024	0	Journal of Emotional & Behavioral Disorders	1063-4266	32	3	141-155	10.1177/10634266221149361	https://search.ebscohost.com/login.aspx?direct=true&db=jlh&AN=179362239&site=ehost-live	Children's ego-resilience (within-person capacities that facilitate psychological resistance) and irritability (increased proneness to experience negative affective states following environmental stressors) are critical determinants of their mental health. Here, we investigated how ego-resilience engages with irritability when linked to symptoms of anxiety and depression. We analyzed cross-sectio…	Sage Publications Inc.	Ruhr University-Bochum, Germany Thousand Oaks, California
121	A Cross-Sectional Study on the Relationship between the Family Nutrition Climate and Children's Nutrition Behavior.	Verjans-Janssen, Sacha and Van Kann, Dave and Kremers, Stef and Vos, Steven and Jansen, Maria and Gerards, Sanne	2019	0	Nutrients	2072-6643	11	10	2344-2344	10.3390/nu11102344	https://search.ebscohost.com/login.aspx?direct=true&db=jlh&AN=139297018&site=ehost-live	Background: Parents influence their children's nutrition behavior. The relationship between parental influences and children's nutrition behavior is often studied with a focus on the dyadic interaction between the parent and the child. However, parents and children are part of a broader system: the family. We investigated the relationship between the family nutrition climate (FNC), a family-level…	MDPI	["Department of Health Promotion, NUTRIM School of Nutrition and Translational Research in Metabolism, Maastricht University, 6229 HA Maastricht, The Netherlands", "School of Sport Studies, Fontys University of Applied Sciences, 5644 HZ Eindhoven, The Netherlands", "Department of Industrial Design, Eindhoven University of Technology, 5612 AZ Eindhoven, The Netherlands", "Academic Collaborative Ce…
122	A Cross-Sectional Study to Measure Physical Activity with Accelerometry in ADHD Children according to Presentations.	Villalba-Heredia, Lorena and Rodr√≠guez, Celestino and Santana, Zaira and Nu√±ez, Jos√© Carlos and M√©ndez-Gim√©nez, Antonio	2023	0	Children	2227-9067	10	1	50	10.3390/children10010050	https://search.ebscohost.com/login.aspx?direct=true&db=jlh&AN=161435169&site=ehost-live	(1) Background: Attention deficit hyperactivity disorder (ADHD) is a common mental disorder affecting 5‚Äì7% of school-aged children. Previous studies have looked at the effects of physical activity interventions on the symptoms of ADHD, although few have compared the motor behavior of children with ADHD versus those without. This exploratory study provides detailed information on the patterns an…	MDPI	["Department of Physiatry and Nursing, Faculty of Health Science, University of Zaragoza, 50009 Zaragoza, Spain", "GENUD (Growth, Exercise, Nutrition and Development) Research Group, Department of Physiatry and Nursing, University of Zaragoza, 50009 Zaragoza, Spain", "EXERNET, Physical Exercise and Health Research Network for Special Populations, 50009 Zaragoza, Spain", "Faculty of Psychology, Un…
123	A cross-sectional study using the Childhood Measurement Programme for Wales to examine population-level risk factors associated with childhood obesity.	Beynon, Claire and Pashayan, Nora and Fisher, Elizabeth and Hargreaves, Dougal S and Bailey, Linda and Raine, Rosalind	2021	0	Public Health Nutrition	1368-9800	24	11	3428-3436	10.1017/S1368980020001913	https://search.ebscohost.com/login.aspx?direct=true&db=jlh&AN=151586130&site=ehost-live	Objective: The aim of this cross-sectional study was to examine the association between childhood obesity and modifiable population-level risk factors, after accounting for deprivation.Design: A review of the literature identified population-level risk factors including a healthy childcare setting, the local food environment, accessible open space, community safety and crime. Data for these risk …	Cambridge University Press	["Public Health Wales, Cardiff CF10 4BZ, UK", "Department of Applied Health Research, University College London, London WC1E 7HB, UK", "Nuffield Trust, London W1G 7LP, UK", "Department of Primary Care & Public Health, Imperial College London, London W6 8RP, UK U2 - PMID: NLM32744211."]
124	A Cross-Temporal Meta-Analysis of Changes in Left-Behind Children's Mental Health in China.	Zhang, Xiaoyi and Dai, Zhoudao and Antwi, Collins Opoku and Ren, Jun	2022	0	Children	2227-9067	9	4	464	10.3390/children9040464	https://search.ebscohost.com/login.aspx?direct=true&db=jlh&AN=156504232&site=ehost-live	A considerable body of research using the Mental Health Test (MHT) has explored the psychological repercussions of the physical separation of children from one or both parents as they pursue better economic prospects in cities. Generally, these studies compare the mental health status (MHS) between left-behind children (LBC) and non-left-behind children (NLBC). That notwithstanding, little is kno…	MDPI	["Key Laboratory of Intelligent Education Technology and Application of Zhejiang Province, Zhejiang Normal University, Jinhua 321004, China", "School of Education Science, Huangshan University, Huangshan 245041, China", "College of Teacher Education, Zhejiang Normal University, Jinhua 321004, China"]
125	A cross‚Äêcultural qualitative study of the ethical aspects in the transition from child mental health services to adult mental health services.	O'Hara, Lesley and Holme, Ingrid and Tah, Priya and Franic, Tomislav and Vrljiƒçak Davidoviƒá, Nikolina and Paul, Moli and Singh, Swaran Preet and Street, Cathy and Tuomainen, Helena and Schulze, Ulrike and McNicholas, Fiona and Madan, Jason and Wolke, Dieter and Warwick, Jane and Canaway, Alastair and Griffin, James and Appleton, Rebecca and Tuffrey, Amanda and Wilson, Anna and Gatherer, Charlot…	2020	0	Child & Adolescent Mental Health	1475-357X	25	3	143-149	10.1111/camh.12377	https://search.ebscohost.com/login.aspx?direct=true&db=jlh&AN=145205502&site=ehost-live	Background: Transitioning from Child and Adolescent Mental Health Services (CAMHS) to Adult Mental Health Services (AMHS) raises novel ethical aspects for healthcare professionals, as well as for young people, their parents and carers. Method: Focus groups were conducted in Croatia, Ireland and the United Kingdom with youth mental health groups and youth representatives with no mental health (MH)…	Wiley-Blackwell	["School of Medicine, University College Dublin, Dublin, Ireland", "Mental Health and Wellbeing Unit, Warwick Medical School, University of Warwick, Coventry, UK", "Department of Psychiatry, University Hospital Split, Split, Croatia", "Department of Psychiatry, Clinical Hospital Center Split, Split, Croatia", "Stratford Healthcare CAMHS, Coventry and Warwickshire Partnership NHS Trust, Stratford‚…
126	A cross‚Äêsectional study of the association between family conflicts and children's health: Lolland‚ÄêFalster Health Study.	S√∏ndergaard, Elisabeth and Reventlow, Susanne and Siersma, Volkert and Nicolaisdottir, Dagny Ros and Jepsen, Randi and Rasmussen, Knud and M√∏ller, Anne	2023	0	Child: Care, Health & Development	0305-1862	49	6	972-984	10.1111/cch.13108	https://search.ebscohost.com/login.aspx?direct=true&db=jlh&AN=174010948&site=ehost-live	Background: Few family interaction processes are more detrimental to children's health than family conflicts. Conflictual relationships in childhood predict a host of adverse health outcomes across the life course. The current study examines associations between household conflicts and the health of children aged 6‚Äì12 years and explores to which extent this may vary by socioeconomic status (SES…	Wiley-Blackwell	["The Research Unit for General Practice and Section of General Practice, Department of Public Health, University of Copenhagen, Copenhagen, Denmark", "Lolland‚ÄêFalster Health Study, Nyk√∏bing F. Hospital, Nyk√∏bing Falster, Denmark", "Data and Development Support, Sor√∏, Denmark"] Malden, Massachusetts
127	A cross‚Äêsectional study quantifies the independent contribution of nurses and midwives in child health outcomes.	You, Wenpeng and Donnelly, Frank	2024	0	Journal of Nursing Scholarship	1527-6546	56	3	455-465	10.1111/jnu.12951	https://search.ebscohost.com/login.aspx?direct=true&db=jlh&AN=177192609&site=ehost-live	Introduction: As the largest profession within the healthcare industry, nursing and midwifery workforce (NMW) provides comprehensive healthcare to children and their families. This study quantified the independent role of NMW in reducing under‚Äê5 mortality rate (U5MR) worldwide. Design: A retrospective, observational and correlational study to examine the independent role of NMW in protecting ag…	Wiley-Blackwell	["Adelaide Nursing School, The University of Adelaide, Adelaide South Australia,, Australia", "Heart and Lung, Royal Adelaide Hospital, Adelaide South Australia,, Australia", "Adelaide Medical School, The University of Adelaide, Adelaide South Australia,, Australia", "Cardiology & Respiratory, Box Hill Hospital, Melbourne Victoria,, Australia"] Malden, Massachusetts
128	A Delphi Exploration of Toileting Activity Performance in Individuals With Cerebral Palsy Within the ICF‚ÄêCY Framework: Unveiling Influential Factors.	Riyahi, Azade and Akbarfahimi, Malahat and Rassafiani, Mehdi and Pournasiri, Zahra and Ahmadi, Maryam and Hassani Mehraban, Afsoon and Hilton, Claudia	2024	0	Occupational Therapy International	0966-7903	2024		2023-01-01	10.1155/2024/9994862	https://search.ebscohost.com/login.aspx?direct=true&db=jlh&AN=180136549&site=ehost-live	Introduction: Cerebral palsy (CP) is a common motor and postural developmental disability impacting daily activities like toileting. Despite its importance, toileting has often been undervalued in healthcare. This study is aimed at identifying and assessing the level of influence of various factors affecting toileting in individuals with CP using the International Classification of Functioning, D…	Wiley-Blackwell	["Rehabilitation Research Center,, Department of Occupational Therapy,, School of Rehabilitation Sciences,, Iran University of Medical Sciences,, Tehran, Iran, iums.ac.ir", "School of Allied Health,, Exercise and Sports Sciences,, Charles Sturt University,, Albury, Australia, csu.edu.au", "Pediatric Neurorehabilitation Research Center,, The University of Social Welfare and Rehabilitation Sciences…
129	A Delphi study to identify intervention priorities to prevent the occurrence and reduce the impact of adverse childhood experiences.	Sahle, Berhe W and Reavley, Nicola J and Morgan, Amy J and Yap, Marie Bee Hui and Reupert, Andrea and Jorm, Anthony F	2022	0	Australian & New Zealand Journal of Psychiatry	0004-8674	56	6	686-694	10.1177/00048674211025717	https://search.ebscohost.com/login.aspx?direct=true&db=jlh&AN=157071026&site=ehost-live	Objective: There is a lack of a systematic, coordinated approach to reducing the occurrence and impact of adverse childhood experiences. Hence, identifying feasible intervention priorities in this field will help inform policy and reformation of ongoing service delivery. The objective of this study was to identify expert consensus-driven priority interventions for reducing the occurrence and impa…	Sage Publications Inc.	["Centre for Mental Health, Melbourne School of Population and Global Health, The University of Melbourne, Melbourne, VIC, Australia", "School of Psychological Sciences and Turner Institute for Brain and Mental Health, Monash University, Melbourne, VIC, Australia", "Faculty of Education, Monash University, Melbourne, VIC, Australia"] Thousand Oaks, California
130	A Description and Evaluation of the Concussion Education Application HEADS UP Rocket Blades.	Daugherty, Jill and Miles, Isa and Sarmiento, Kelly and Sansone, Cristina and Kroshus, Emily and Bethea, Brittaney	2019	0	Health Promotion Practice	1524-8399	20	1	22-30	10.1177/1524839918764670	https://search.ebscohost.com/login.aspx?direct=true&db=jlh&AN=133589721&site=ehost-live	Background. Concussions are responsible for numerous emergency department visits and hospitalizations among children annually. However, there remains a great deal of confusion about how to prevent and manage concussions in youth. To teach children aged 6 to 8 years about concussion safety, the Centers for Disease Control and Prevention (CDC) created a mobile gaming application called HEADS UP Roc…	Sage Publications Inc.	["Centers for Disease Control and Prevention, Atlanta, GA, USA", "Banyan Communications, Atlanta, GA, USA", "University of Washington, Seattle, WA, USA"] Thousand Oaks, California
131	A description of health care system factors in the implementation of universal weight management services for children with overweight or obesity: case studies from Queensland and New South Wales, Australia.	Vidgen, Helen A. and Love, Penelope V. and Wutzke, Sonia E. and Daniels, Lynne A. and Rissel, Chris E. and Innes-Hughes, Christine and Baur, Louise A.	2018	0	Implementation Science	1748-5908	13	1	N.PAG-N.PAG	10.1186/s13012-018-0801-2	https://search.ebscohost.com/login.aspx?direct=true&db=jlh&AN=131122600&site=ehost-live	Background: The prevalence of childhood obesity poses an urgent global challenge. The World Health Organization (WHO) Commission on Ending Childhood Obesity recommends the provision of appropriate family-based, lifestyle weight management services through universal health care to support families of children with overweight or obesity; however, there are few examples of their implementation 'at s…	BioMed Central	["School of Exercise and Nutrition Sciences, Faculty of Health Queensland University of Technology Victoria Park Rd, Kelvin Grove 4059 Brisbane QLD Australia", "Institute of Physical Activity and Nutrition, Faculty of Health Deakin University Locked Bag 20001 3220 Geelong VIC Australia", "The Australian Prevention Partnership Centre PO Box K617 Haymarket 1240 Sydney NSW Australia", "NSW Office of…
132	A Digital Educational Intervention With Wearable Activity Trackers to Support Health Behaviors Among Childhood Cancer Survivors: Pilot Feasibility and Acceptability Study.	Ha, Lauren and Wakefield, Claire E. and Mizrahi, David and Diaz, Claudio and Cohn, Richard J. and Signorelli, Christina and Yacef, Kalina and Simar, David	2022	0	JMIR Cancer	2369-1999	8	3	2018-01-01	10.2196/38367	https://search.ebscohost.com/login.aspx?direct=true&db=jlh&AN=158664512&site=ehost-live		JMIR Publications Inc.	["School of Health Sciences, UNSW Medicine and Health, UNSW Sydney, Sydney, Australia", "Kids Cancer Centre, Sydney Children's Hospital, Randwick, Australia", "School of Clinical Medicine, Discipline of Paediatrics and Child Health, UNSW Sydney, Sydney, Australia", "Prince of Wales Clinical School, UNSW Medicine and Health, UNSW Sydney, Sydney, Australia", "The Daffodil Centre, The University of …
133	A Drive for Redemption: Relationship Quality as a Mediator Linking Childhood Maltreatment to Symptoms of Social Anxiety and Depression.	Fitzgerald, Michael	2022	0	Journal of Adult Development	1068-0667	29	1	29-39	10.1007/s10804-021-09383-3	https://search.ebscohost.com/login.aspx?direct=true&db=jlh&AN=155186138&site=ehost-live	Childhood maltreatment is associated with mental health problems across the life course and depression and social anxiety are two of the more common problems. Given the interpersonal nature of childhood maltreatment, adult romantic relationships have also been a keen interest. It has been suggested that the interpersonal relationships may mediate the relationship between maltreatment and adult me…	Springer Nature	School of Child and Family Sciences, University of Southern Mississippi, Box #5035, 118 College Drive, 39406, Hattiesburg, MS, USA New York, New York
134	A family-centered mixed-methods needs assessment for the system of care for young children with social-emotional and behavioral concerns.	Jain, Sonia and Reno, Rebecca and Cohen, Alison K. and Bassey, Henrissa and Master, Mansi and Nichols, Chloe R.	2020	0	Children & Youth Services Review	0190-7409	117		N.PAG-N.PAG	10.1016/j.childyouth.2020.105243	https://search.ebscohost.com/login.aspx?direct=true&db=jlh&AN=146170535&site=ehost-live	‚Ä¢ Systems of care (SOCs) must be designed to support families' risk and protective factors. ‚Ä¢ A needs assessment was conducted to improve a SOC in the San Francisco Bay Area. ‚Ä¢ Findings highlight distinct needs of racially, ethnically, and linguistically diverse families. ‚Ä¢ Families need SOCs to take a multi-level approach to addressing health determinants. Early childhood (age zero to fi…	Pergamon Press - An Imprint of Elsevier Science	["DNA Global, LLC, United States", "School of Public Health, University of California Berkeley, United States", "Department of Public and Nonprofit Administration, School of Management, University of San Francisco, United States", "WestEd, United States", "University of San Francisco, School of Management, Department of Public and Nonprofit Administration, San Francisco, CA, United States"]
135	A Follow-Up Study of Motor Skill Development and Its Determinants in Preschool Children from Middle-Income Family.	Wang, Huan and Chen, Yanjie and Liu, Jianing and Sun, Huanhuan and Gao, Weizhen	2020	0	BioMed Research International	2314-6133			2013-01-01	10.1155/2020/6639341	https://search.ebscohost.com/login.aspx?direct=true&db=jlh&AN=147621583&site=ehost-live	We tracked the motor skill development of young children aged 3‚Äì6 years and investigated the influence of middle-income home environment on the development of motor skill. 268 children were selected from kindergartens in Beijing. The Test of Gross Motor Development (TGMD) tool was used to test the development of locomotor and object-control skills (LS and OS), and a survey of children's behavio…	Wiley-Blackwell	["China Institute of Sport Science, 100061, China", "Beijing Children's Hospital, Capital Medical University, 100045, China", "Shanghai University of Sport, 200438, China"] Malden, Massachusetts
136	A Framework for Pediatric Health Care Providers to Promote Active Play in Nature for Children.	Tandon, Pooja S. and Hafferty, Kiana and Kroshus, Emily and Angulo, Antionette and Burton, Monique and Peyton, Michael and Senturia, Kirsten	2022	1	Journal of Primary Care & Community Health	2150-1319	13		2025-09-01	10.1177/21501319221114842	https://search.ebscohost.com/login.aspx?direct=true&db=jlh&AN=158447777&site=ehost-live	Aim: Time outdoors and contact with nature are positively associated with a broad range of children's health outcomes. Pediatricians are uniquely positioned to promote active play in nature (APN) but may face challenges to do so during well child visits. The objective of this study was to understand barriers to children's APN, before and during the COVID-19 pandemic, and how health care providers…	Sage Publications Inc.	["Seattle Children's Hospital, Seattle, WA, USA", "University of Washington, Seattle, WA, USA", "Primary Care Sports Medicine, Agoura Hills, CA, USA", "University of Washington School of Public Health, Seattle, WA, USA"] Thousand Oaks, California
137	A Framework for Pediatric Health Care Providers to Promote Active Play in Nature for Children.	Tandon, Pooja S. and Hafferty, Kiana and Kroshus, Emily and Angulo, Antionette and Burton, Monique and Peyton, Michael and Senturia, Kirsten	2022	1	Journal of Primary Care & Community Health	2150-1319	13		2025-09-01	10.1177/21501319221114842	https://search.ebscohost.com/login.aspx?direct=true&db=jlh&AN=161704245&site=ehost-live	Aim: Time outdoors and contact with nature are positively associated with a broad range of children's health outcomes. Pediatricians are uniquely positioned to promote active play in nature (APN) but may face challenges to do so during well child visits. The objective of this study was to understand barriers to children's APN, before and during the COVID-19 pandemic, and how health care providers…	Sage Publications Inc.	["Seattle Children's Hospital, Seattle, WA, USA", "University of Washington, Seattle, WA, USA", "Primary Care Sports Medicine, Agoura Hills, CA, USA", "University of Washington School of Public Health, Seattle, WA, USA"] Thousand Oaks, California
138	A further examination of growth factors, T helper 1 polarization, and the gut microbiome in major depression: Associations with reoccurrence of illness, cognitive functions, suicidal behaviors, and quality of life.	Maes M and Zhou B and Vasupanrajit A and Jirakran K and Klomkliew P and Chanchaem P and Tunvirachaisakul C and Plaimas K and Suratanee A and Li J and Almulla AF and Payungporn S	2024	0	Journal of psychiatric research	1879-1379 (Electronic)	176		430-441	10.1016/j.jpsychires.2024.06.037	https://pubmed.ncbi.nlm.nih.gov/38968876/	Growth factors, T helper (Th)1 polarization, and the microbiome are involved in the pathophysiology of major depression (MDD). It remains unclear whether the combination of these three pathways could enhance the accuracy of predicting the features of MDD, including recurrence of illness (ROI), suicidal behaviors and the phenome. We measured serum stem cell factor (SCF), stem cell growth factor (S…		England	38968876
139	A Game-based Nutrition Education: Teaching Healthy Eating to Primary School Students.	Uz≈üen, Hatice and Ba≈übakkal, Z√ºmr√ºt Didar	2019	0	Journal of Pediatric Research	2147-9445	6	1	18-23	10.4274/jpr.galenos.2018.15010	https://search.ebscohost.com/login.aspx?direct=true&db=jlh&AN=135733305&site=ehost-live	Aim: The purpose of this study is to determine eating habits of school age children and to evaluate the effect of nutrition education via games on promoting healthy eating habits. Materials and Methods: The study, which is quasi-experimental with a pre-test/post-test experimental model without a control group, was conducted at a primary school. The population of the study includes 8-year-old 2nd-…	Galenos Yayinevi Tic. LTD. STI
140	A genetic link between risk for Alzheimer's disease and severe COVID-19 outcomes via the OAS1 gene.	Magusali N and Graham AC and Piers TM and Panichnantakul P and Yaman U and Shoai M and Reynolds RH and Botia JA and Brookes KJ and Guetta-Baranes T and Bellou E and Bayram S and Sokolova D and Ryten M and Sala Frigerio C and Escott-Price V and Morgan K and Pocock JM and Hardy J and Salih DA	2021	0	Brain : a journal of neurology	1460-2156 (Electronic)	144	12	3727-3741	10.1093/brain/awab337	https://pubmed.ncbi.nlm.nih.gov/34619763/	Recently, we reported oligoadenylate synthetase 1 (OAS1) contributed to the risk of Alzheimer's disease, by its enrichment in transcriptional networks expressed by microglia. However, the function of OAS1 within microglia was not known. Using genotyping from 1313 individuals with sporadic Alzheimer's disease and 1234 control individuals, we confirm the OAS1 variant, rs1131454, is associated with …		England	34619763	PMC8500089
141	A genome-wide association meta-analysis of all-cause and vascular dementia.		2024	0	Alzheimer's & dementia : the journal of the Alzheimer's Association	1552-5279 (Electronic)	20	9	5973-5995	10.1002/alz.14115	https://pubmed.ncbi.nlm.nih.gov/39046104/	INTRODUCTION: Dementia is a multifactorial disease with Alzheimer's disease (AD) and vascular dementia (VaD) pathologies making the largest contributions. Yet, most genome-wide association studies (GWAS) focus on AD. METHODS: We conducted a GWAS of all-cause dementia (ACD) and examined the genetic overlap with VaD. Our dataset includes 800,597 individuals, with 46,902 and 8702 cases of ACD and Va…		United States	39046104	PMC11497727
142	A genome-wide screening and SNPs-to-genes approach to identify novel genetic risk factors associated with frontotemporal dementia.	Ferrari R and Grassi M and Salvi E and Borroni B and Palluzzi F and Pepe D and D'Avila F and Padovani A and Archetti S and Rainero I and Rubino E and Pinessi L and Benussi L and Binetti G and Ghidoni R and Galimberti D and Scarpini E and Serpente M and Rossi G and Giaccone G and Tagliavini F and Nacmias B and Piaceri I and Bagnoli S and Bruni AC and Maletta RG and Bernardi L and Postiglione A and…	2015	0	Neurobiology of aging	1558-1497 (Electronic)	36	10	2904.e13-26	10.1016/j.neurobiolaging.2015.06.005	https://pubmed.ncbi.nlm.nih.gov/26154020/	Frontotemporal dementia (FTD) is the second most prevalent form of early onset dementia after Alzheimer's disease (AD). We performed a case-control association study in an Italian FTD cohort (n = 530) followed by the novel single nucleotide polymorphisms (SNPs)-to-genes approach and functional annotation analysis. We identified 2 novel potential loci for FTD. Suggestive SNPs reached p-values ‚àº1…		United States	26154020	PMC4706156
143	A happiness approach to valuing health states for children.	Huang, Li and Devlin, Nancy and Chen, Gang and Dalziel, Kim	2024	0	Social Science & Medicine	0277-9536	348		N.PAG-N.PAG	10.1016/j.socscimed.2024.116802	https://search.ebscohost.com/login.aspx?direct=true&db=jlh&AN=176899800&site=ehost-live	Preference weights are widely used to score generic health states into utility indexes for estimation of quality adjusted life years (QALYs) and to aid health care funding decisions. To date, health state utilities are predominantly derived using stated preference methods based on decision utility. This paper tests an alternative and generates preference weights using experienced utility for chil…	Pergamon Press - An Imprint of Elsevier Science	["Centre for Health Policy, Melbourne School of Population and Global Health, The University of Melbourne, Melbourne, Australia", "Centre for Health Economics, Monash Business School, Monash University, Melbourne, Australia"]
144	A Health-Literacy Intervention for Early Childhood Obesity Prevention: A Cluster-Randomized Controlled Trial.	Sanders, Lee M. and Perrin, Eliana M. and Yin, H. Shonna and Delamater, Alan M. and Flower, Kori B. and Bian, Aihua and Schildcrout, Jonathan S. and Rothman, Russell L.	2021	0	Pediatrics	0031-4005	147	5	2025-11-01	10.1542/peds.2020-049866	https://search.ebscohost.com/login.aspx?direct=true&db=jlh&AN=150127014&site=ehost-live	BACKGROUND AND OBJECTIVES: Children who become overweight by age 2 have greater risk of long-term obesity and health problems. The study aim was to assess the effectiveness of a primary care-based intervention on the prevalence of overweight at age 24 months. METHODS: In a cluster-randomized trial, sites were randomly assigned to the Greenlight intervention or an attention-control arm. Across 4 p…	American Academy of Pediatrics	["Division of General Pediatrics, Department of Pediatrics, Center for Policy, Outcomes and Prevention, Stanford University, Stanford, California", "Division of Primary Care and Duke Center for Childhood Obesity Research, Department of Pediatrics, Medical Center, Duke University, Durham, North Carolina", "Department of Pediatrics and Population Health, School of Medicine, New York University and …
145	A healthy start: promoting mental health and well-being in the early primary school years.	Cefai, Carmel and Camilleri, Liberato	2015	0	Emotional & Behavioural Difficulties	1363-2752	20	2	133-152	10.1080/13632752.2014.915493	https://search.ebscohost.com/login.aspx?direct=true&db=jlh&AN=103794299&site=ehost-live	Mental health problems in children represent a significant international health concern, with up to one in five children using mental health services during the course of any given year. Identifying the processes of what prevents social, emotional and behaviour difficulties (SEBD) and promotes healthy development from an early age can make a significant contribution to the promotion of positive m…	Routledge	["Department of Psychology, University of Malta, Msida, Malta", "Department of Statistics and Operations Research, University of Malta, Msida, Malta"] Oxfordshire, <Blank>
146	A Higher Adherence to the ALINFA Nutritional Intervention Is Effective for Improving Dietary Patterns in Children.	V√°zquez-Bolea, Natalia and Andueza, Naroa and Cuervo, Marta and Navas-Carretero, Santiago	2024	0	Children	2227-9067	11	5	559	10.3390/children11050559	https://search.ebscohost.com/login.aspx?direct=true&db=jlh&AN=177498994&site=ehost-live	Food patterns are deteriorating and, consequently, not meeting nutritional recommendations. Learning about the adherence to a diet is crucial for understanding children's dietary habits. The objective of the present analysis was to assess the degree of compliance with the ALINFA nutritional intervention and the effectiveness of adherence groups, and to evaluate potential baseline factors predicti…	MDPI	["Department of Nutrition, Food Sciences and Physiology, Faculty of Pharmacy and Nutrition, University of Navarra, 31008 Pamplona, Spain", "Center for Nutrition Research, University of Navarra, 31008 Pamplona, Spain", "Navarra Institute for Health Research (IdiSNA), 31008 Pamplona, Spain", "Biomedical Research Networking Center for Physiopathology of Obesity and Nutrition (CIBERObn), Institute of…
147	A human carboxypeptidase E/NF-Œ±1 gene mutation in an Alzheimer's disease patient leads to dementia and depression in mice.	Cheng Y and Cawley NX and Yanik T and Murthy SR and Liu C and Kasikci F and Abebe D and Loh YP	2016	0	Translational psychiatry	2158-3188 (Electronic)	6	12	e973	10.1038/tp.2016.237	https://pubmed.ncbi.nlm.nih.gov/27922637/	Patients with Alzheimer's disease (AD), a common dementia among the aging population, often also suffer from depression. This comorbidity is poorly understood. Although most forms of AD are not genetically inherited, we have identified a new human mutation in the carboxypeptidase E (CPE)/neurotrophic factor-Œ±1 (NF-Œ±1) gene from an AD patient that caused memory deficit and depressive-like behavi…		United States	27922637	PMC5315563
148	A Job Task Analysis of the Expanding Role of the Pediatric Mental Health Specialist and the Nurse Practitioner in Pediatric Mental Health.	Hawkins-Walsh, Elizabeth and Van Cleve, Susan N.	2019	0	Journal of Pediatric Healthcare	0891-5245	33	3	e9-e17	10.1016/j.pedhc.2018.11.001	https://search.ebscohost.com/login.aspx?direct=true&db=jlh&AN=136013271&site=ehost-live	Lack of access to support, services, and providers for children and adolescents with mental health conditions is a serious problem in the United States. Fewer than half of the children who need services obtain them. To meet this demand, the Pediatric Nursing Certification Board launched a new specialty certification in 2011 for advanced practice registered nurses called the pediatric primary care…	Elsevier B.V.	New York, New York
149	A kindergarten-based child health promotion program: the Adapted National Aeronautics and Space Administration (NASA) Mission X for improving physical fitness in South Korea.	Min, Jungwon and Kim, Gilsook and Lim, Hyunjung and Carvajal, Nubia A. and Lloyd, Charles W. and Wang, Youfa	2019	0	Global Health Promotion	1757-9759	26	4	52-61	10.1177/1757975918760517	https://search.ebscohost.com/login.aspx?direct=true&db=jlh&AN=140476259&site=ehost-live	Background: Effective and sustainable intervention programs are needed to promote physical activity (PA) in children.Objectives: To adapt the NASA Mission X: Train Like an Astronaut program for use with South Korean children, and to evaluate its feasibility and effectiveness for promoting children's physical fitness.Methods: Children 5 years old (n = 212) and their parents were recruited from thr…	Sage Publications Inc.	["Korea Institute of Child Care and Education, Seoul, Republic of Korea", "Systems-Oriented Global Childhood Obesity Intervention Program, Fisher Institute of Health and Well-Being, College of Health, Ball State University, USA", "Department of Medical Nutrition, Research Institute of Medical Nutrition, Graduate School of East-West Medical Science, Kyung Hee University, Yongin, Republic of Korea"…
150	A kindergarten‚Äêbased, family‚Äêinvolved intervention to improve children's hand hygiene behavior: A cluster‚Äêrandomized controlled trial.	Zhang, Lifeng and Qin, Xiuqun and Zeng, Jixiao and Feng, Yongshen and Zhang, Ningning and Tan, Yuqin and Chen, Jielin and Chen, Shiyin	2021	0	Public Health Nursing	0737-1209	38	5	738-750	10.1111/phn.12882	https://search.ebscohost.com/login.aspx?direct=true&db=jlh&AN=152275896&site=ehost-live	Objective: The present study determined the feasibility and initial efficacy of a kindergarten‚Äêbased, family‚Äêinvolved intervention in improving children's hand hygiene (HH) behaviors. Design: A cluster‚Äêrandomized controlled trial was performed, with a cluster defined as a kindergarten class. Sample: Participants were recruited from 20 classes in six kindergartens. A total of 289 children an…	Wiley-Blackwell	["School of Nursing, Sun Yat‚Äêsen University, Guangzhou, China", "Pediatric Department, The Third Affiliated Hospital, Sun Yat‚Äêsen University, Guangzhou, China", "Guangzhou Women and Children's Medical Center, Guangzhou, China", "Abdominal and Pelvic Oncology Department, The Fifth Affiliated Hospital of Sun Yat‚Äêsen University, Zhuhai, China", "Research Management Department, Sun Yat‚Äêsen Me…
151	A Lack of Food for Thought: Midlife Food Insecurity and Its Association With Subsequent Cognitive Ability of Older Americans.	Zuo, Dongmei	2024	0	Journals of Gerontology Series B: Psychological Sciences & Social Sciences	1079-5014	79	12	2025-12-01	10.1093/geronb/gbae167	https://search.ebscohost.com/login.aspx?direct=true&db=jlh&AN=181541319&site=ehost-live	Objectives The 50‚Äì59 age group in the United States experience higher levels of food insecurity (FI) compared to older adults. While previous research has identified an association between FI and cognition outcomes in older populations, limited research has examined midlife as a specific FI exposure window and the association of this hardship with long-run cognition outcomes. Methods Utilizing …	Oxford University Press / USA	Emory Global Diabetes Research Center, Hubert Department of Global Health, Emory University, Atlanta, Georgia, USA
152	A large population-based study of the mental health and wellbeing of children and young people in the North of England.	Wright, Barry and Garside, Megan and Allgar, Victoria and Hodkinson, Rachel and Thorpe, Helen	2020	0	Clinical Child Psychology & Psychiatry	1359-1045	25	4	877-890	10.1177/1359104520925873	https://search.ebscohost.com/login.aspx?direct=true&db=jlh&AN=146151512&site=ehost-live	Background: There has been a recent reported rise in prevalence of mental health problems among children in the United Kingdom, alongside increased referrals into specialist services. There is a need for up-to-date information regarding changing trends of young people's mental health to allow for improved understanding and service planning. Objectives: This article aims to provide an overview of …	Sage Publications Inc.	["University of York, UK", "Leeds and York Partnership NHS Foundation Trust, UK", "Rotherham Doncaster and South Humber NHS Foundation Trust, UK"] Thousand Oaks, California
153	A Large-Scale Multi-ancestry Genome-wide Study Accounting for Smoking Behavior Identifies Multiple Significant Loci for Blood Pressure.	Sung YJ and Winkler TW and de las Fuentes L and Bentley AR and Brown MR and Kraja AT and Schwander K and Ntalla I and Guo X and Franceschini N and Lu Y and Cheng CY and Sim X and Vojinovic D and Marten J and Musani SK and Li C and Feitosa MF and Kilpel√§inen TO and Richard MA and Noordam R and Aslibekyan S and Aschard H and Bartz TM and Dorajoo R and Liu Y and Manning AK and Rankinen T and Smith …	2018	0	American journal of human genetics	1537-6605 (Electronic)	102	3	375-400	10.1016/j.ajhg.2018.01.015	https://pubmed.ncbi.nlm.nih.gov/29455858/	Genome-wide association analysis advanced understanding of blood pressure (BP), a major risk factor for vascular conditions such as coronary heart disease and stroke. Accounting for smoking behavior may help identify BP loci and extend our knowledge of its genetic architecture. We performed genome-wide association meta-analyses of systolic and diastolic BP incorporating gene-smoking interactions …		United States	29455858	PMC5985266
154	A Life Course Approach to Inequality: Examining Racial/Ethnic Differences in the Relationship between Early Life Socioeconomic Conditions and Adult Health Among Men.	Hargrove, Taylor W. and Brown, Tyson H.	2015	0	Ethnicity & Disease	1049-510X	25	3	313-320	10.18865/ed.25.3.313	https://search.ebscohost.com/login.aspx?direct=true&db=jlh&AN=108888391&site=ehost-live	Objective: Previous research has documented a relationship between childhood socioeconomic conditions and adult health, but less is known about racial/ethnic differences in this relationship, particularly among men. This study utilizes a life course approach to investigate racial/ethnic differences in the relationships among early and later life socioeconomic circumstances and health in adulthood…	KnowledgeWorks Global, Ltd	Sociology Department, Vanderbilt University, Nashville, Tenn. U2 - PMID: NLM26674267. Richmond, Virginia
155	A life course approach to total tooth loss: Testing the sensitive period, accumulation, and social mobility models in the Health and Retirement Study.	Lee, Haena	2019	0	Community Dentistry & Oral Epidemiology	0301-5661	47	4	333-339	10.1111/cdoe.12463	https://search.ebscohost.com/login.aspx?direct=true&db=jlh&AN=137437554&site=ehost-live	Objectives: Childhood socio‚Äêeconomic status (SES) has long been associated with later‚Äêlife oral health, suggesting that childhood is a sensitive period for oral health. Far less attention has been given to the long‚Äêterm impact of childhood trauma, abuse, and smoking on later‚Äêlife oral health. This study fills the gap in the literature by examining how adverse childhood experiences‚Äîsocia…	Wiley-Blackwell	Survey Research Center, Institute for Social Research, University of Michigan, Ann Arbor Michigan Malden, Massachusetts
156	A Life-Course Study of Cognitive Reserve in Dementia--From Childhood to Old Age.	Dekhtyar S and Wang HX and Scott K and Goodman A and Koupil I and Herlitz A	2015	0	The American journal of geriatric psychiatry : official journal of the American Association for Geriatric Psychiatry	1545-7214 (Electronic)	23	9	885-96	10.1016/j.jagp.2015.02.002	https://pubmed.ncbi.nlm.nih.gov/25746486/	OBJECTIVE: To test a life-course model of cognitive reserve in dementia and examine if school grades around age 10 years, formal educational attainment, and lifetime occupational complexity affect the risk of dementia in old age. METHODS: 7,574 men and women from the Uppsala Birth Cohort Multigenerational Study were followed for 21 years. Information on school performance, formal education, and o…		England	25746486
157	A Life-Span Behavioral Mechanism Relating Childhood Conscientiousness to Adult Clinical Health.	Hampson, Sarah E. and Edmonds, Grant W. and Goldberg, Lewis R. and Dubanoski, Joan P. and Hillier, Teresa A.	2015	0	Health Psychology	0278-6133	34	9	887-895	10.1037/hea0000209	https://search.ebscohost.com/login.aspx?direct=true&db=jlh&AN=109362909&site=ehost-live	Objective: To investigate a life-span health-behavior mechanism relating childhood personality to adult clinical health. Methods: Childhood Big Five personality traits at mean age 10, adult Big Five personality traits, adult clinically assessed dysregulation at mean age 51 (a summary of dysregulated blood glucose, blood pressure, and lipids), and a retrospective, cumulative measure of life-span h…	American Psychological Association	["Oregon Research Institute, Eugene, Oregon", "Kaiser Permanente Center for Health Research Hawaii, Honolulu, Hawaii"] Washington, District of Columbia
158	A longitudinal analysis of shooter games and their relationship with conduct disorder and cself-reported delinquency.	Smith, Sven and Ferguson, Chris and Beaver, Kevin	2018	0	International Journal of Law & Psychiatry	0160-2527	58		48-53	10.1016/j.ijlp.2018.02.008	https://search.ebscohost.com/login.aspx?direct=true&db=jlh&AN=129827105&site=ehost-live	Purpose: Despite several decades of research, little scholarly consensus has emerged regarding the role of violent video games in the development of youth psychopathology or crime.Method: The current study employed the Avon Longitudinal Study of Parents and Children longitudinal dataset to examine the impact of the shooter game genre ownership in childhood on later adolescent conduct disorder and…	Pergamon Press - An Imprint of Elsevier Science	["Department of Sociology, 421 N Woodland Blvd Deland, FL 32723, United States", "Stetson University in 421 Woodland Blvd in DeLand Florida 32720", "Florida State University in College of Criminology and Criminal Justice, 145 Convocation Way, Tallahassee, FLorida 32306-1273 U2 - PMID: NLM29853012."]
159	A Longitudinal Analysis of the Intergenerational Transmission of Health Inequality.	Willson, Andrea E and Shuey, Kim M	2019	0	Journals of Gerontology Series B: Psychological Sciences & Social Sciences	1079-5014	74	1	181-191	10.1093/geronb/gby059	https://search.ebscohost.com/login.aspx?direct=true&db=jlh&AN=133582821&site=ehost-live	Objectives Empirical investigations of cumulative dis/advantage typically treat health inequality as an intraindividual process rooted in early-life conditions and operating within the span of the individual life course, while literature on processes of intergenerational transmission has historically focused on socioeconomic mobility, largely overlooking health. The current study examines the per…	Oxford University Press / USA	Department of Sociology, University of Western Ontario, London, Canada
160	A Longitudinal Examination of Service Utilization and Trauma Symptoms among Young Women with Prior Foster Care and Juvenile Justice System Involvement.	Franz, Daschel J. and Griffin, Amanda M. and Saldana, Lisa and Leve, Leslie D.	2019	0	Child Welfare	0009-4021	97	5	197-213		https://search.ebscohost.com/login.aspx?direct=true&db=jlh&AN=142876735&site=ehost-live	We investigated the prediction of young adult service utilization and trauma symptoms from adverse childhood experiences (ACEs) and adolescent mental health symptoms in young women with dual child welfare and juvenile justice system involvement. A sample of 166 females (ages 13 to 17) was followed to examine the transition to young adulthood. Path models indicated that more ACEs were associated w…	Child Welfare League of America	["University of Oregon.", "Oregon Social Learning Center."] Washington, District of Columbia
161	A longitudinal study of childhood maltreatment, subcortical development, and subcortico-cortical structural maturational coupling from early to late adolescence.	Rakesh, Divyangana and Elzeiny, Reham and Vijayakumar, Nandita and Whittle, Sarah	2023	0	Psychological Medicine	0033-2917	53	16	7525-7536	10.1017/S0033291723001253	https://search.ebscohost.com/login.aspx?direct=true&db=jlh&AN=174548451&site=ehost-live	Background: Examining neurobiological mechanisms that may transmit the effects of childhood maltreatment on mental health in youth is crucial for understanding vulnerability to psychopathology. This study investigated associations between childhood maltreatment, adolescent structural brain development, and mental health trajectories into young-adulthood. Methods: Structural magnetic resonance ima…	Cambridge University Press	["Department of Psychiatry, Melbourne Neuropsychiatry Centre, The University of Melbourne and Melbourne Health, Melbourne, Victoria, Australia", "Deakin University, Centre for Social and Early Emotional Development, School of Psychology, Faculty of Health, Geelong, Australia"]
162	A Longitudinal Study of Health Care Utilization Among Infants Investigated for Maltreatment.	Vega, Sarah and Huang, Jeannie S. and Kuelbs, Cynthia L. and Rebbe, Rebecca and Putnam-Hornstein, Emily	2024	0	Academic Pediatrics	1876-2859	24	1	87-91	10.1016/j.acap.2023.05.010	https://search.ebscohost.com/login.aspx?direct=true&db=jlh&AN=175060105&site=ehost-live	OBJECTIVE: To evaluate whether maltreatment investigated during infancy affects high-acuity health care utilization patterns during early childhood. METHODS: Retrospective case-control study based on linked data between child protection and hospital encounter records conducted to review health records of infants investigated for abuse and/or neglect. Cases and controls were followed longitudinall…	Elsevier B.V.	["Department of Pediatrics, Rady Children's Hospital San Diego, Calif", "University of California, San Diego Medical Center", "School of Social Work, University of North Carolina at Chapel Hill", "Suzanne Dworak-Peck School of Social Work, Children's Data Network, University of Southern California, Los Angeles"] New York, New York
163	A longitudinal study of height gaps among Mexican children: Disparities and social inequity.	Vilar-Compte, Mireya and Teruel, Graciela and Flores, Diana and Garc√≠a-Appendini, Ida C. and Ochoa-Lagunas, Adriana	2020	0	Social Science & Medicine	0277-9536	264		N.PAG-1	10.1016/j.socscimed.2020.113388	https://search.ebscohost.com/login.aspx?direct=true&db=jlh&AN=160982785&site=ehost-live	Health outcomes such as height are important determinants of social inequities. We assess height gaps in Mexico among boys and girls from distinct subpopulation groups over time. We use longitudinal data from the first three waves of the Mexican Family Life Survey (MxFLS) to analyze children's height differentials by gender and by indigenous and poverty status over 7‚Äì10 years. We control for ch…	Pergamon Press - An Imprint of Elsevier Science	EQUIDE Research Institute for Equitable Development, Universidad Iberoamericana, Prolongaci√≥n Paseo de la Reforma 880, Lomas de Santa Fe, Mexico City, 01219, Mexico
164	A longitudinal study of the relationships between sleep problems in autistic children and maternal mental health.	Baker, Emma K and Giallo, Rebecca and Seymour, Monique and Hearps, Stephen JC and Wood, Catherine E	2023	0	Autism: The International Journal of Research & Practice	1362-3613	27	7	1891-1905	10.1177/13623613221147397	https://search.ebscohost.com/login.aspx?direct=true&db=jlh&AN=171988762&site=ehost-live	Autistic children experience a high rate of sleep problems, which have been associated with maternal mental health difficulties. However, the directionality of these relationships has received little attention. The extent to which children's sleep problems influence maternal mental health difficulties and vice versa remains unclear. The aim of this study was to examine the bidirectional relations…	Sage Publications Inc.	["Swinburne University of Technology, Australia", "Murdoch Children's Research Institute, Australia"] Thousand Oaks, California
165	A longitudinal study on quality of life after injury in children.	Schneeberg, Amy and Ishikawa, Takuro and Kruse, Sami and Zallen, Erica and Mitton, Craig and Bettinger, Julie A. and Brussoni, Mariana	2016	0	Health & Quality of Life Outcomes	1477-7525	14		2025-11-01	10.1186/s12955-016-0523-6	https://search.ebscohost.com/login.aspx?direct=true&db=jlh&AN=117748726&site=ehost-live	Background: In high income countries, injuries account for 40¬†% of all child deaths, representing the leading cause of child mortality and a major source of morbidity. The need for studies across age groups, and use of health related quality of life measures that assess functional limitations in multiple health domains, with sampling at specific post-injury time points has been identified. The o…	BioMed Central	["School of Population & Public Health, University of British Columbia, Vancouver, BC, Canada", "British Columbia Injury Research & Prevention Unit, Canada", "British Columbia Children's Hospital, Vancouver, BC, Canada", "Department of Pediatrics, University of British Columbia, Vancouver, BC, Canada", "Vaccine Evaluation Center, BC Children's Hospital, Vancouver, Canada U2 - PMID: NLM27561258."]
166	A Longterm Prospective Real-life Experience with Leflunomide in Juvenile Idiopathic Arthritis.	Alc√¢ntara, Antonia C√©lia de Castro and Leite, Christiane Ara√∫jo Chaves and Leite, Ana Caroline Rocha Melo and Sidrim, Jos√© Julio Costa and Silva Jr, Francisco Saraiva and Rocha, Francisco Airton Castro	2014	0	Journal of Rheumatology	0315-162X	41	2	338-344	10.3899/jrheum.130294	https://search.ebscohost.com/login.aspx?direct=true&db=jlh&AN=107883827&site=ehost-live	OBJECTIVE: To describe a clinical practice with leflunomide (LEF) in juvenile idiopathic arthritis (JIA). METHODS: Patients with JIA seen between May 2008 and May 2012 and considered nonresponsive to methotrexate (MTX) were given LEF and prospectively followed. Primary outcome was a 28-joint Disease Activity Score (DAS28) of low disease activity (< 3.2) in less than 6 months. Childhood Health Ass…	Journal of Rheumatology Publishing Co. Ltd.	From the Department of Internal Medicine, Faculty of Medicine, Universidade Federal do Cear√°, Fortaleza CE, Brazil. U2 - PMID: NLM24334641. Toronto, Ontario
167	A Look Back at Healthy Lifestyle Behavioral Patterns among School-Age Children: Are We Neglecting Healthy Weight for Overweight Kids?	Hernandez, Raquel G. and Garcia, Janelle T. and Amankwah, Ernest K.	2019	0	Childhood Obesity	2153-2168	15	4	271-279	10.1089/chi.2018.0334	https://search.ebscohost.com/login.aspx?direct=true&db=jlh&AN=136183102&site=ehost-live	Objective: To describe prevalence of healthy lifestyle behaviors (HLBs) between two school-age cohorts of racial-ethnically diverse children. Methods: Using two Early Childhood Longitudinal Study cohorts (ECLS-K 1999 and 2010), we compared percentage change in HLBs (sleep, physical activity, screen time, and family meals) by child weight groups and within racial-ethnic groups. Weight groups of in…	Mary Ann Liebert, Inc.	["Department of Pediatrics Johns Hopkins University School of Medicine, Baltimore, MD.", "Johns Hopkins All Children's Hospital, St. Petersburg, FL."] New Rochelle, New York
168	A Meta-Analysis of Randomized Controlled School-Based Programs Demonstrates Improvement in Childhood Obesity Prevention.	Tidwell, D. and Hung, L.S. and Hall, M.	2016	0	Journal of the Academy of Nutrition & Dietetics	2212-2672	116		A42-A42	10.1016/j.jand.2016.06.133	https://search.ebscohost.com/login.aspx?direct=true&db=jlh&AN=117496548&site=ehost-live		Elsevier B.V.	["Mississippi State University", "National Health Research Institutes of Taiwan", "Florida Atlantic University"] New York, New York
169	A Meta-Analysis of Universal School-Based Prevention Programs for Anxiety and Depression in Children.	Johnstone, Kristy M. and Kemps, Eva and Chen, Junwen	2018	0	Clinical Child & Family Psychology Review	1096-4037	21	4	466-481	10.1007/s10567-018-0266-5	https://search.ebscohost.com/login.aspx?direct=true&db=jlh&AN=132789534&site=ehost-live	Anxiety and depression are among the most common mental health issues experienced in childhood. Implementing school-based prevention programs during childhood, rather than adolescence, is thought to provide better mental health outcomes. The present meta-analysis aimed to investigate the efficacy of universal school-based prevention programs that target both anxiety and depression in children (ag…	Springer Nature	School of Psychology, Flinders University, GPO Box 2100, 5001, Adelaide, SA, Australia U2 - PMID: NLM30105480. New York, New York
170	A meta-analysis on the impact of psychiatric disorders and maltreatment on cognition.	Masson, Marjolaine and East-Richard, Caroline and Cellard, Caroline and Alvarez, J. A., Emory, E., Alvarez, American Psychiatric Association, American Psychiatric Associ...	2016	0	Neuropsychology	0894-4105	30	2	143-156	https://dx.doi.org/10.1037/neu0000228	["https://ovidsp.ovid.com/ovidweb.cgi?T=JS&CSC=Y&NEWS=N&PAGE=fulltext&D=psyc15&DO=10.1037%2fneu0000228", "http://man-fe.hosted.exlibrisgroup.com/openurl/44MAN/44MAN_services_page?sid=OVID:psycdb&id=doi:10.1037%2Fneu0000228&issn=0894-4105&isbn=&volume=30&issue=2&spage=143&pages=143-156&date=2016&title=Neuropsychology&atitle=A+meta-analysis+on+the+impact+of+psychiatric+disorders+and+maltreatment+on…	Objective: Few studies have attempted to describe the range of cognitive impairments in individuals with psychiatric disorders who experienced maltreatment as children. The aims of this meta-analysis were to establish the impact of maltreatment and psychiatric disorders on cognition, and to examine the change in impact from childhood to adulthood. <ovid:br/>Method: Twelve publications from 1970 t…	["American Psychological Association", "US"]	["Masson, Marjolaine: School of Psychology, Felix-Antoine-Savard Pavillion, Laval University, 2325, rue des Bibliotheques, PQ, Canada, G1V 0A6, marjolaine.masson@gmail.com", "Masson, Marjolaine: marjolaine.masson@gmail.com"] US
171	A meta-synthesis study of the key elements involved in childhood vaccine hesitancy.	D√≠az Crescitelli, M.E. and Ghirotto, L. and Sisson, H. and Sarli, L. and Artioli, G. and Bassi, M.C. and Appicciutoli, G. and Hayter, M.	2020	0	Public Health (Elsevier)	0033-3506	180		38-45	10.1016/j.puhe.2019.10.027	https://search.ebscohost.com/login.aspx?direct=true&db=jlh&AN=142143979&site=ehost-live	Immunization is one of the most successful and cost-effective interventions to improve health outcomes. However, internationally, the phenomenon of parental vaccine hesitancy is increasing and presents a growing challenge for health professionals. This article summarizes the evidence surrounding childhood vaccine hesitancy from the perspective of parents. We conducted a systematic review and meta…	Elsevier B.V.	["Department of Medicine and Surgery, University of Parma, Italy", "Azienda USL - IRCCS di Reggio Emilia, Italy", "Faculty of Health Sciences, University of Hull, UK"] New York, New York
172	A meta‚Äêanalysis of the effects of after‚Äêschool programmes among youth with marginalized identities.	Christensen, Kirsten M. and Kremer, Kristen P. and Poon, Cyanea Y. S. and Rhodes, Jean E.	2023	0	Journal of Community & Applied Social Psychology	1052-9284	33	4	882-913	10.1002/casp.2681	https://search.ebscohost.com/login.aspx?direct=true&db=jlh&AN=164914224&site=ehost-live	After‚Äêschool programmes (ASPs) often provide youth with a safer alternative to unstructured time while providing a context for building skills and forging positive relationships with programme staff and peers. ASPs may be particularly effective for youth with marginalized identities, including youth of colour and youth from low‚Äêincome backgrounds. Despite this promise, few rigorous evaluation…	Wiley-Blackwell	["Department of Psychology, University of Massachusetts Boston, Boston Massachusetts,, USA", "Department of Sociology, Anthropology, and Social Work, Kansas State University, Manhattan Kansas,, USA"] Malden, Massachusetts
173	A missed opportunity: birth registration coverage is lagging behind Bacillus Calmette-Gu√©rin (BCG) immunization coverage and maternal health services utilization in low- and lower middle-income countries.	Rahman, M. Hafizur and Cox, Amber Bickford and Mills, Samuel L.	2019	0	Journal of Health, Population & Nutrition	1606-0997	38	1	N.PAG-N.PAG	10.1186/s41043-019-0183-3	https://search.ebscohost.com/login.aspx?direct=true&db=jlh&AN=139215271&site=ehost-live	Background: Civil registration and vital statistics (CRVS) systems lay the foundation for good governance by increasing the effectiveness and delivery of public services, providing vital statistics for the planning and monitoring of national development, and protecting fundamental human rights. Birth registration provides legal rights and facilitates access to essential public services such as he…	BioMed Central	["Johns Hopkins Bloomberg School of Public Health, 21205, Baltimore, MD, USA", "World Bank Group, 1818 H Street, NW, 20433, Washington, DC, USA U2 - PMID: NLM31627761."]
174	A mixed methods protocol to evaluate the effect and cost-effectiveness of an Integrated electronic Diagnosis Approach (IeDA) for the management of childhood illnesses at primary health facilities in Burkina Faso.	Blanchet, Karl and Lewis, James J. and Pozo-Martin, Francisco and Satouro, Arsene and Somda, Serge and Ilboudo, Patrick and Sarrassat, Sophie and Cousens, Simon	2016	0	Implementation Science	1748-5908	11	1	2025-09-01	10.1186/s13012-016-0476-5	https://search.ebscohost.com/login.aspx?direct=true&db=jlh&AN=117341811&site=ehost-live	Background: Burkina Faso introduced the Integrated Management of Childhood Illnesses (IMCI) strategy in 2003. However, an evaluation conducted in 2013 found that only 28¬†% of children were assessed for three danger signs as recommended by IMCI, and only 15¬†% of children were correctly classified. About 30¬†% of children were correctly prescribed with an antibiotic for suspected pneumonia or ora…	BioMed Central	["Faculty of Public Health and Policy, London School of Hygiene & Tropical Medicine, London, UK", "Faculty of Epidemiology and Population Health, London School of Hygiene & Tropical Medicine, London, UK", "Centre Muraz, Bobo-Dioulasso, Burkina Faso U2 - PMID: NLM27488566."]
175	A Mixed-Method Analysis on the Impacts of a System-Driven Implementation of Multiple Child Evidence-Based Practices on Community Mental Health Providers.	Rodriguez, Adriana and Kim, Joanna J. and Zhan, Chanel and Lau, Anna S. and Hamilton, Alison B. and Palinkas, Lawrence A. and Gellatly, Resham and Brookman-Frazee, Lauren	2021	0	Professional Psychology: Research & Practice	0735-7028	52	1	67-79	10.1037/pro0000353	https://search.ebscohost.com/login.aspx?direct=true&db=jlh&AN=149497030&site=ehost-live	Initiatives to scale up evidence-based practices (EBPs) in routine care are likely to have myriad impacts on community providers, but these impacts have not yet been examined in depth. This is especially true within the context of simultaneous implementation of multiple evidence-based practices. The aim of this study was to characterize the multifaceted impacts on community mental health therapis…	American Psychological Association	["University of California, Los Angeles", "Arizona State University", "Duke University School of Medicine", "VA Greater Los Angeles Healthcare System, Los Angeles, California", "University of Southern California", "University of California, San Diego and San Diego State University/University of California, San Diego"] Washington, District of Columbia
176	A mixed-method exploratory study of interprofessional education in social work at historically Black colleges and universities: A faculty perspective.	Barnett, Kim Brittingham and Livingston, Ellen and Perdue, Bobbie and Morgan, Phyllis D. and Fogel, Joshua	2017	0	Journal of Human Behavior in the Social Environment	1091-1359	27	5	394-411	10.1080/10911359.2017.1289875	https://search.ebscohost.com/login.aspx?direct=true&db=jlh&AN=123074313&site=ehost-live	A mixed-method approach was used to capture social work faculty experiences in integrating interprofessional education (IPE) in the social work curriculum at historically Black colleges and universities (HBCUs). Questions measured attitudes, needs, preparation, and readiness of HBCU faculty to participate in preprofessional and graduate IPE courses. Both quantitative and qualitative analyses were…	Taylor & Francis Ltd	["Department of Behavioral Science and Human Services, Bowie State University, Bowie, Maryland, USA", "Department of Social Work, Bowie State University, Bowie, Maryland, USA", "Nursing Program, South University, Tampa, Florida, USA", "School of Nursing, Walden University, Minneapolis, Minnesota, USA", "Department of Business Management, Brooklyn College, Brooklyn, New York, USA"] Philadelphia, P…
177	A Mixed-Methods Comparison of Classroom Context During Food, Health & Choices, a Childhood Obesity Prevention Intervention.	Burgermaster, Marissa and Koroly, Jenna and Contento, Isobel and Koch, Pamela and Gray, Heewon L.	2017	0	Journal of School Health	0022-4391	87	11	811-822	10.1111/josh.12556	https://search.ebscohost.com/login.aspx?direct=true&db=jlh&AN=125592059&site=ehost-live	ABSTRACT BACKGROUND Schools are frequent settings for childhood obesity prevention; however, intervention results are mixed. Classroom context may hold important clues to improving these interventions. METHODS We used mixed methods to examine classroom context during a curriculum intervention taught by trained instructors in fifth grade classrooms. We identified classrooms with high and low buy-i…	Wiley-Blackwell	["Department Biomedical Informatics, Columbia University Medical Center, 622 West 168th Street, PH‚Äê20, New York, NY 10032.", "Program in Nutrition, Department of Health and Behavior Studies, Teachers College Columbia University, 525 West 120th Street, Box 137, New York, NY 10027."] Malden, Massachusetts
178	A model for oral health gradients in children: using structural equation modeling.	Behbahanirad, A. and Joulaei, H. and Jamali, J. and Vossoughi, M. and Golkari, A.	2017	0	Community Dental Health	0265-539X	34	1	50-55	10.1922/CDH_3978Behbahanirad06	https://search.ebscohost.com/login.aspx?direct=true&db=jlh&AN=121707475&site=ehost-live	Detecting the underlying socioeconomic and behavioral determinants is essential for reducing oral health disparities in children. Objective: To test a conceptual model in children to explore the interaction amongst social, environmental, behavioral factors and oral health outcomes. Methods: This analytic cross-sectional study was performed in 2014-2015 in Shiraz, Iran. The sampling was conducted …	Sage Publications Inc.	["Department of Dental Public Health, School of Dentistry, Shiraz University of Medical Sciences, Shiraz, Iran", "Health Policy Research Center, Shiraz University of Medical Sciences, Shiraz, Iran", "Department of Biostatistics and Epidemiology, School of Health, Mashhad University of Medical Sciences, Mashhad, Iran", "Oral and Dental Disease Research Center, Shiraz University of Medical Sciences…
179	A Model of Practice for Building Teacher Capacity in Educating Young School-age Children on the Autism Spectrum: User Perspectives.	Beamish, Wendi and Macdonald, Libby and Hay, Stephen and Taylor, Annalise and Paynter, Jessica and Tucker, Madonna	2022	0	International Journal of Disability, Development & Education	1034-912X	69	4	1168-1184	10.1080/1034912X.2020.1774046	https://search.ebscohost.com/login.aspx?direct=true&db=jlh&AN=157908521&site=ehost-live	The increasing number of children on the autism spectrum entering mainstream schools requires classroom teachers with the knowledge and skills to create supportive and inclusive environments in which these students can thrive. This paper reports the perspectives offered by 33 teachers who volunteered to trial an Early Years Model of Practice (EY-MoP) designed to provide information and guidance o…	Routledge	["School of Education and Professional Studies, Griffith University, Mt Gravatt, Australia", "School of Applied Psychology, Griffith University, Gold coast, Australia", "AEIOU Foundation, Brisbane, Australia"] Oxfordshire, <Blank>
180	A mouse model for creatine transporter deficiency reveals early onset cognitive impairment and neuropathology associated with brain aging.	Baroncelli L and Molinaro A and Cacciante F and Alessandr√¨ MG and Napoli D and Putignano E and Tola J and Leuzzi V and Cioni G and Pizzorusso T	2016	0	Human molecular genetics	1460-2083 (Electronic)	25	19	4186-4200	10.1093/hmg/ddw252	https://pubmed.ncbi.nlm.nih.gov/27466184/	Mutations in the creatine (Cr) transporter (CrT) gene lead to cerebral creatine deficiency syndrome-1 (CCDS1), an X-linked metabolic disorder characterized by cerebral Cr deficiency causing intellectual disability, seizures, movement and autistic-like behavioural disturbances, language and speech impairment. Since no data are available about the neural and molecular underpinnings of this disease,…		England	27466184
181	A multi-ancestry genome-wide study incorporating gene-smoking interactions identifies multiple new loci for pulse pressure and mean arterial pressure.	Sung YJ and de las Fuentes L and Winkler TW and Chasman DI and Bentley AR and Kraja AT and Ntalla I and Warren HR and Guo X and Schwander K and Manning AK and Brown MR and Aschard H and Feitosa MF and Franceschini N and Lu Y and Cheng CY and Sim X and Vojinovic D and Marten J and Musani SK and Kilpel√§inen TO and Richard MA and Aslibekyan S and Bartz TM and Dorajoo R and Li C and Liu Y and Rankin…	2019	0	Human molecular genetics	1460-2083 (Electronic)	28	15	2615-2633	10.1093/hmg/ddz070	https://pubmed.ncbi.nlm.nih.gov/31127295/	Elevated blood pressure (BP), a leading cause of global morbidity and mortality, is influenced by both genetic and lifestyle factors. Cigarette smoking is one such lifestyle factor. Across five ancestries, we performed a genome-wide gene-smoking interaction study of mean arterial pressure (MAP) and pulse pressure (PP) in 129‚Äâ913 individuals in stage 1 and follow-up analysis in 480‚Äâ178 additio…		England	31127295	PMC6644157
182	A multi-layer functional genomic analysis to understand noncoding genetic variation in lipids.	Ramdas S and Judd J and Graham SE and Kanoni S and Wang Y and Surakka I and Wenz B and Clarke SL and Chesi A and Wells A and Bhatti KF and Vedantam S and Winkler TW and Locke AE and Marouli E and Zajac GJM and Wu KH and Ntalla I and Hui Q and Klarin D and Hilliard AT and Wang Z and Xue C and Thorleifsson G and Helgadottir A and Gudbjartsson DF and Holm H and Olafsson I and Hwang MY and Han S and …	2022	0	American journal of human genetics	1537-6605 (Electronic)	109	8	1366-1387	10.1016/j.ajhg.2022.06.012	https://pubmed.ncbi.nlm.nih.gov/35931049/	A major challenge of genome-wide association studies (GWASs) is to translate phenotypic associations into biological insights. Here, we integrate a large GWAS on blood lipids involving 1.6 million individuals from five ancestries with a wide array of functional genomic datasets to discover regulatory mechanisms underlying lipid associations. We first prioritize lipid-associated genes with express…		United States	35931049	PMC9388392
183	A multi-modal training programme to improve physical activity, physical fitness and perceived physical ability in obese children.	Morano, Milena and Colella, Dario and Rutigliano, Irene and Fiore, Pietro and Pettoello-Mantovani, Massimo and Campanozzi, Angelo	2014	0	Journal of Sports Sciences	0264-0414	32	4	345-353	10.1080/02640414.2013.824602	https://search.ebscohost.com/login.aspx?direct=true&db=jlh&AN=104035097&site=ehost-live	Actual and perceived physical abilities are important correlates of physical activity (PA) and fitness, but little research has explored these relationships over time in obese children. This study was designed: (a) to assess the feasibility of a multi-modal training programme promoting changes in PA, fundamental motor skills and real and perceived physical abilities of obese children; and (b) to …	Taylor & Francis Ltd	["Department of Clinical and Experimental Medicine, Motor Activities and Sport Sciences, University of Foggia, Foggia, Italy", "Department of Medical and Surgical Sciences, Pediatrics, University of Foggia, Foggia, Italy", "Department of Clinical and Experimental Medicine, Physical Medicine and Rehabilitation Unit, University of Foggia, Foggia, Italy U2 - PMID: NLM23968284."] Philadelphia, Pennsy…
184	A multi-perspective qualitative exploration of the reasons for changes in the physical activity among 10‚Äì11-year-old children following the easing of the COVID-19 lockdown in the UK in 2021.	Walker, Robert and House, Danielle and Emm-Collison, Lydia and Salway, Ruth and Tibbitts, Byron and Sansum, Kate and Reid, Tom and Breheny, Katie and Churchward, Sarah and Williams, Joanna G. and de Vocht, Frank and Hollingworth, William and Foster, Charlie and Jago, Russell	2022	0	International Journal of Behavioral Nutrition & Physical Activity	1479-5868	19	1	2013-01-01	10.1186/s12966-022-01356-3	https://search.ebscohost.com/login.aspx?direct=true&db=jlh&AN=158904682&site=ehost-live	Background: Active-6 is exploring how the COVID-19 pandemic has impacted physical activity behaviour among Year 6 children (aged 10‚Äì11 years) and their parents in Southwest England. Initial findings from the Active-6 project have shown a 7‚Äì8 min decrease in moderate-to-vigorous physical activity and an increase in sedentary behaviour among children following the easing of restrictions in the …	BioMed Central	["Centre for Exercise, Nutrition & Health Sciences, School for Policy Studies, University of Bristol, BS8 ITZ, Bristol, UK", "Population Health Sciences, Bristol Medical School, University of Bristol, BS8 2PS, Bristol, UK", "Independent Public Member of the Project Team, Bristol, UK", "Communities and Public Health, Bristol City Council, BS1 9NE, Bristol, UK", "The National Institute for Health R…
185	A multi-trajectory analysis of commonly co-occurring mental health issues across childhood and adolescence.	Murray, Aja L. and Eisner, Manuel and Nagin, Daniel and Ribeaud, Denis	2022	0	European Child & Adolescent Psychiatry	1018-8827	31	1	145-159	10.1007/s00787-020-01679-1	https://search.ebscohost.com/login.aspx?direct=true&db=jlh&AN=155080399&site=ehost-live	Developmental trajectories of mental health issues can often be usefully summarised in a small number of clinically meaningful subtypes. Given the high levels of heterotypic and homotypic comorbidity in child and adolescent mental health symptoms, we explored whether it was possible to identify clinically meaningful developmental subtypes of multiple commonly co-occurring mental health issues. We…	Springer Nature	["Department of Psychology, University of Edinburgh, 7 George Square, EH8 9JZ, Edinburgh, UK", "Institute of Criminology, University of Cambridge, Cambridge, UK", "Jacobs Center for Productive Youth Development, University of Zurich, Zurich, Switzerland", "Carnegie Mellon University, Pittsburgh, PA, USA"] New York, New York
186	A Multicenter Initiative for Critical Congenital Heart Disease Newborn Screening in Texas Neonatal Intensive Care Units.	Gong, Alice and Livingtson, Judith Ellen and Guillory, Charleta and McKee-Garrett, Tiffany M. and Fortunov, Regine and Creel, Liza	2017	0	American Journal of Perinatology	0735-1631	34	9	839-844	10.1055/s-0037-1599053	https://search.ebscohost.com/login.aspx?direct=true&db=jlh&AN=123942353&site=ehost-live	Objective The objective of this study was to implement a strategy for critical congenital heart disease (CCHD) newborn screening in the neonatal intensive care unit (NICU). Design A NICU-specific curriculum, screening algorithm, slide presentations, and templates of orders, policies, and procedures were developed into a toolkit for training NICU personnel. Screening was conducted on first and sec…	Thieme Medical Publishing Inc.	["Department of Pediatrics, The University of Texas Health Science Center at San Antonio, San Antonio, Texas", "Section of Neonatology, Department of Pediatrics, Texas Children's Hospital, Baylor College of Medicine, Houston, Texas", "Department of Health Management and Systems Sciences, University of Louisville School of Public Health and Information Sciences, Louisville, Kentucky"] New York, Ne…
187	A multicenter study on the sex difference of dysfunctions among rehabilitation outpatients in China.	Ye R and Xue K and Zhang Z and Huang M and Zhao L and Yan J and Zou Y and Long J and Dan G and Jiang Y and Wang Y	2024	0	Scientific reports	2045-2322 (Electronic)	14	1	29145	10.1038/s41598-024-80718-2	https://pubmed.ncbi.nlm.nih.gov/39587212/	Dysfunction is a common clinical symptom among rehabilitation patients; however, whether there are sex differences in dysfunctions remains unclear. Therefore, this study aimed to explore this issue by examining a large sample of the population with dysfunctional problems. A multi-stage sampling scheme was used to select the rehabilitation outpatients as study participants. A total of 3415 partici…		England	39587212	PMC11589842
188	A Multicomponent, School-Based Intervention, the Shaping Healthy Choices Program, Improves Nutrition-Related Outcomes.	Scherr, Rachel E. and Linnell, Jessica D. and Dharmar, Madan and Beccarelli, Lori M. and Bergman, Jacqueline J. and Briggs, Marilyn and Brian, Kelley M. and Feenstra, Gail and Hillhouse, J. Carol and Keen, Carl L. and Ontai, Lenna L. and Schaefer, Sara E. and Smith, Martin H. and Spezzano, Theresa and Steinberg, Francene M. and Sutter, Carolyn and Young, Heather M. and Zidenberg-Cherr, Sheri	2017	0	Journal of Nutrition Education & Behavior	1499-4046	49	5	368-379.e1	10.1016/j.jneb.2016.12.007	https://search.ebscohost.com/login.aspx?direct=true&db=jlh&AN=122647072&site=ehost-live	Objective To evaluate the effectiveness of the Shaping Healthy Choices Program (SHCP). Design A clustered, randomized, controlled intervention lasting 1 school year. Setting Schools in northern and central California. Participants Fourth-graders (aged 9‚Äì10 years) at 2 control schools (n = 179) and 2 intervention schools (n = 230). Intervention Garden-enhanced education, family, and community pa…	Elsevier B.V.	["Department of Nutrition, University of California, Davis, Davis, CA", "Center for Nutrition in Schools, University of California, Davis, Davis, CA", "Oregon State University Extension Service, Tillamook, OR", "Betty Irene Moore School of Nursing, University of California, Davis, Sacramento, CA", "University of California Cooperative Extension, Placer and Nevada Counties, University of Californi…
189	A Multimodal Training Modulates Short Afferent Inhibition and Improves Complex Walking in a Cohort of Faller Older Adults With an Increased Prevalence of Parkinson's Disease.	Pelosin E and Cerulli C and Ogliastro C and Lagravinese G and Mori L and Bonassi G and Mirelman A and Hausdorff JM and Abbruzzese G and Marchese R and Avanzino L	2020	0	The journals of gerontology. Series A, Biological sciences and medical sciences	1758-535X (Electronic)	75	4	722-728	10.1093/gerona/glz072	https://pubmed.ncbi.nlm.nih.gov/30874799/	BACKGROUND: Falls are frequent in Parkinson's disease and aging. Impairments in the cholinergic-mediated attentional supervision of gait may contribute to increased fall risk, especially when obstacles challenge gait. Interventions combining motor-cognitive approaches have been shown to improve motor performance, cognitive skills, and falls number. Here, we hypothesized that an intervention simul…		United States	30874799
190	A multivariable analysis of childhood psychosocial behaviour and household functionality.	Suku, Sangeeta and Soni, Jinal and Martin, Molly A. and Mirza, Mansha Parven and Glassgow, Anne Elizabeth and Gerges, Michael and Van Voorhees, Benjamin W. and Caskey, Rachel	2019	0	Child: Care, Health & Development	0305-1862	45	4	551-558	10.1111/cch.12665	https://search.ebscohost.com/login.aspx?direct=true&db=jlh&AN=136821572&site=ehost-live	Background: Social determinants of health play a vital role in population health. Awareness of household social factors and their impact on health can help health professionals to provide effective strategies in health promotion, especially for children and adolescents showing signs of psychosocial dysfunction. The objective of this study was to explore the association between parents' perception…	Wiley-Blackwell	["Community Health Sciences ‚Äì Maternal and Child Health, School of Public Health, University of Illinois at Chicago, Chicago Illinois, USA", "Epidemiology/Biostatistics, School of Public Health, University of Illinois at Chicago, Chicago Illinois, USA", "Department of Pediatrics, University of Illinois at Chicago, Chicago Illinois, USA", "Department of Occupational Therapy, University of Illino…
191	A multivariate analysis of adverse childhood experiences and health behaviors and outcomes among college students.	Windle, Michael and Haard√∂rfer, Regine and Getachew, Beth and Shah, Jean and Payne, Jackie and Pillai, Dina and Berg, Carla J.	2018	0	Journal of American College Health	0744-8481	66	4	246-251	10.1080/07448481.2018.1431892	https://search.ebscohost.com/login.aspx?direct=true&db=jlh&AN=129593195&site=ehost-live	Objective: This study investigated associations between adverse childhood experiences (ACE) prior to age 18¬†years and multiple health behaviors (eg, cigarette and other substance use) and outcomes (eg, obesity, depression) for a large college sample. Participants: 2,969 college students from seven universities in the state of Georgia were included in the analysis. Methods: Web-based surveys were…	Taylor & Francis Ltd	Department of Behavioral Sciences and Health Education, Emory University School of Public Health, Atlanta, Georgia, USA Philadelphia, Pennsylvania
192	A narrative review of reviews of interconnecting risks (IR) of mental health problems for young people.	Edbrooke‚ÄêChilds, Julian and Deighton, Jessica	2021	0	Journal of Family Therapy	0163-4445	43	4	748-772	10.1111/1467-6427.12344	https://search.ebscohost.com/login.aspx?direct=true&db=jlh&AN=153606769&site=ehost-live	The aim of this narrative review is to examine the most prevalent multiple or interconnecting risks of mental health problems that have been identified in previous reviews of the literature and to examine those most prevalent for children and young people. Overall, ten databases were searched for published literature reviews, and from 1,556 unique hits, 91 reviews examining individual risks were …	Wiley-Blackwell	Evidence Based Practice Unit, University College London & Anna Freud National Centre for Children and Families, Clinical, Educational and Health Psychology, Gower Street, London WC1E 6BT, , UK Malden, Massachusetts
193	A national mental health cascade training programme for practitioners supporting unaccompanied minors in Greece.	Vostanis, Panos and Sofios, Panagiotis and Petrali, Alexandra and O'Reilly, Michelle	2024	0	Clinical Child Psychology & Psychiatry	1359-1045	29	3	833-849	10.1177/13591045241242324	https://search.ebscohost.com/login.aspx?direct=true&db=jlh&AN=177990855&site=ehost-live	Background: Practitioners who support unaccompanied minors (UAMs) come from different professional backgrounds and often are not appropriately trained to address children's complex mental health needs. This gap informed a training programme across all accommodation centres in Greece. Methods: The aim of the Train-of-Trainer (ToT) national programme was to upskill trainers from 17 organisations to…	Sage Publications Inc.	["Department of Media, Communication and Sociology, 4488 University of Leicester, UK", "560351 SOS Children's Villages Greece, Athens, Greece"] Thousand Oaks, California
194	A National Profile of Children Receiving Pediatric Concurrent Hospice Care, 2011 to 2013.	Lindley, Lisa C. and Cozad, Melanie J. and Svynarenko, Radion and Keim-Malpass, Jessica and Mack, Jennifer W.	2021	0	Journal of Hospice & Palliative Nursing	1522-2179	23	3	214-220	10.1097/NJH.0000000000000738	https://search.ebscohost.com/login.aspx?direct=true&db=jlh&AN=150288185&site=ehost-live	When the 2010 Patient Protection and Affordable Care Act (ACA) was passed, it fundamentally changed end-of-life care for children. Concurrent Care for Children (ACA, section 2302) enables Medicaid/Children's Health Insurance Program children with a prognosis of 6 months to live to use hospice care while continuing treatment for their terminal illness. Although ACA, section 2302, was enacted a dec…	Lippincott Williams & Wilkins	["Lisa C. Lindley, PhD, RN, FPCN, FAAN, is associate professor and Nightingale Endowed Faculty Fellow, College of Nursing, University of Tennessee, Knoxville.", "Melanie J. Cozad, PhD, is assistant professor, Department of Health Services Policy and Management, Center for Effectiveness Research in Orthopedics, University of South Carolina, Columbia.", "Radion Svynarenko, PhD, is postdoctoral fell…
195	A National School Health Campaign in Lebanon on Children Aged between 3 and 12 Years Old: Concordance Level between Parents' Reports and Medical Visit Findings about Physical and Mental Health.	Tahan, L√©a and Habchy, Peter and Moussi, Charbel and Khadra, Tia and Jawich, Melissa and Njeim, Alain and Kattan, Ogarite and Abou Habib, Leila and El Bitar, Wassim and El Asmar, B√©chara and Chahine, Mirna N.	2024	0	Children	2227-9067	11	2	214	10.3390/children11020214	https://search.ebscohost.com/login.aspx?direct=true&db=jlh&AN=175647762&site=ehost-live	A school's commitment to promoting health extends beyond students' efforts to encompass parental involvement and must recognize the critical role of parents in enhancing overall student well-being. This study, conducted in 27 schools across Lebanon, assessed parents' awareness of their children's physical and mental health. A school health campaign involved direct medical interventions on 7184 st…	MDPI	["Faculty of Medical Sciences, Lebanese University, Hadath P.O. Box 3, Lebanon", "Lebanese Association of the Knights of Malta (Order of Malta Lebanon), Vanlian Bldg, 6th Fl. City Rama Str. Dekwaneh, Beirut P.O. Box 11-4286, Lebanon", "Department of Pediatrics, Bellevue Medical Center University Hospital, Mansourieh P.O. Box 295, Lebanon", "Faculty of Medicine, Saint Joseph University, Beirut P.O…
196	A national survey of current provision of waiting list initiatives offered by child and adolescent mental health services in England.	Valentine, Althea Z and Sayal, Kapil and Brown, Beverley Jane and Hall, Charlotte L	2023	0	British Journal of Child Health	2633-5417	4	2	78-83	10.12968/chhe.2023.4.2.78	https://search.ebscohost.com/login.aspx?direct=true&db=jlh&AN=163612293&site=ehost-live	Background: Children and young people accessing child and adolescent mental health services (CAMHS) often report delays in receiving an assessment and commencing treatment. In 2018, the James Lind Alliance acknowledged developing CAMHS waiting-list interventions (WLI) as a top 10 priority. Aims: This study aimed to examine the current provision of WLI in CAMHS. Methods: During 2021, an online sur…	Mark Allen Holdings Limited	["Research fellow, NIHR MindTech MedTech Co-operative, Institute of Mental Health, School of Medicine, Mental Health and Clinical Neurosciences, University of Nottingham, Nottingham, UK", "Professor of child and adolescent psychiatry, Institute of Mental Health, School of Medicine, Mental Health and Clinical Neurosciences, University of Nottingham, UK", "Clinical trial manager, Nottingham Clinica…
197	A naturalistic evaluation of the financial benefits of employing a mental health pharmacist to work with child and adolescent mental health services.	Lyon, Ray and Brown, Graham	2018	0	European Journal of Hospital Pharmacy	2047-9956	25	1	48-52	10.1136/ejhpharm-2016-001058	https://search.ebscohost.com/login.aspx?direct=true&db=jlh&AN=128282321&site=ehost-live	Objectives To demonstrate that employing a mental health pharmacist in child and adolescent mental health services can significantly reduce medication expenditure, while assisting optimising medication use. Method The financial evaluation was undertaken by comparing annual expenditure on medication between years 2004-2005 and 2014-2015, and examining any financial impact arising from the employme…	BMJ Publishing Group	["Department of Pharmacy, Sussex Partnership NHS Foundation Trust, Chichester, UK", "Department of Pharmacy, Western Sussex Hospitals NHS Foundation Trust, Worthing, UK"]
198	A network analysis involving mental difficulties, cognition, physical fitness, 24-hour movement components, fatness, and sociodemographic factors in children.	Felin Fochesatto, Camila and Cristi-Montero, Carlos and Ribeiro Bandeira, Paulo Felipe and Brand, Caroline and Dias, Arieli F. and Bandeira, Denise R. and Mota, Jorge and Araujo Gaya, Adroaldo Cezar and Reis Gaya, Anelise	2023	0	Journal of Exercise Science & Fitness	1728-869X	21	4	416-423	10.1016/j.jesf.2023.10.001	https://search.ebscohost.com/login.aspx?direct=true&db=jlh&AN=174036226&site=ehost-live	Evidence supports the beneficial linear influence of diverse lifestyle behaviors on brain health since childhood; however, multiple behaviors -and not only one-simultaneously affect such outcomes. Therefore, the aim was to explore the multivariate relationship through a network analysis among mental difficulty and cognitive function with physical fitness (PF), 24-h movement components, fatness, a…	Elsevier B.V.	["School of Physical Education, Physiotherapy and Dance, Universidade Federal do Rio Grande do Sul, Porto Alegre, Brazil", "IRyS Group, Physical Education School, Pontificia Universidad Cat√≥lica de Valpara√≠so, Valpara√≠so, Chile", "Department of Physical Education, Universidade Regional do Cariri, Cariri, Brazil", "School of Psychology, Universidade Federal do Rio Grande do Sul, Porto Alegre, B…
199	A neurocognitive model of borderline personality disorder: Effects of childhood sexual abuse and relationship to adult social attachment disturbance.	Minzenberg, Michael J and Poole, John H and Vinogradov, Sophia and Abi-Saab, D., Fiszdon, J., Bell, M., Abi-Saab, Agrawal, H. R., Gunderson, J., Holmes, B. M., Lyon...	2008	0	Development and Psychopathology	0954-5794	20	1	341-368	https://dx.doi.org/10.1017/S0954579408000163	["https://ovidsp.ovid.com/ovidweb.cgi?T=JS&CSC=Y&NEWS=N&PAGE=fulltext&D=psyc7&DO=10.1017%2fS0954579408000163", "http://man-fe.hosted.exlibrisgroup.com/openurl/44MAN/44MAN_services_page?sid=OVID:psycdb&id=doi:10.1017%2FS0954579408000163&issn=0954-5794&isbn=&volume=20&issue=1&spage=341&pages=341-368&date=2008&title=Development+and+Psychopathology&atitle=A+neurocognitive+model+of+borderline+personal…	Borderline personality disorder (BPD) is a paradigmatic disorder of adult attachment, with high rates of antecedent childhood maltreatment. The neurocognitive correlates of both attachment disturbance and maltreatment are both presently unknown in BPD. This study evaluated whether dimensional adult attachment disturbance in BPD is related to specific neurocognitive deficits, and whether childhood…	["Cambridge University Press", "United Kingdom"]	["Minzenberg, Michael J.: Imaging Research Center, UC-Davis School of Medicine, 4701 X Street, Sacramento, CA, US, 95817, michael.minzenberg@udcmc.ucdavis.edu", "Minzenberg, Michael J.: michael.minzenberg@udcmc.ucdavis.edu"] United Kingdom
200	A new approach to child mental healthcare within general practice.	Verhaak, Peter F. M. and van Dijk, Marloes and Walstock, Dick and Zwaanswijk, Marieke	2015	0	BMC Family Practice	1471-2296	16		2025-10-01	10.1186/s12875-015-0354-2	https://search.ebscohost.com/login.aspx?direct=true&db=jlh&AN=110536697&site=ehost-live	Background: Child and adolescent mental health problems are frequently not identified and properly treated within general practice. Politicians in the Netherlands are promoting more primary healthcare treatment for mental health problems. The current study aims to evaluate an integrated primary mental healthcare approach for child and adolescent emotional and behavioural problems. This integrated…	BioMed Central	["NIVEL, Netherlands Institute of Health Services Research, PO Box 1568, 3500BN Utrecht, Netherlands", "Department of General Practice, University Groningen, University Medical Center Groningen, Groningen, Netherlands", "Medical Center Eudokia, General Practice, Enschede, Netherlands"]
201	A new consultation, Assessment and reflection model (CARM) used in child and adolescence mental health services (CAMHS).	Mansell, Louise and Hughes, Kirsty and Heyes, Jane-Ward and Brownlee, Adrian and Charm, Clare and Blake, Daniel and Collinge, Sarah and Smith, Jason	2021	0	Clinical Child Psychology & Psychiatry	1359-1045	26	4	1046-1052	10.1177/13591045211016512	https://search.ebscohost.com/login.aspx?direct=true&db=jlh&AN=153606279&site=ehost-live	UK National Guidelines stress the importance of reducing waiting times for mental health assessments and interventions for children. They stress the importance of early help, multidisciplinary working, and collaboration with families regarding treatment plans. We piloted a new assessment model (CARM) within a CAMHS service to: reduce non-attendance rates and subsequently waiting times; increase s…	Sage Publications Inc.	["Beyond Psychology Ltd, Rochdale, UK", "NHS Pennine Care, Ashton-under-Lyne, Lancashire, UK", "Argyll and Bute Council, Lochgilphead, Argyll, UK", "University of Leeds, Leeds, UK", "South West Yorkshire Partnership NHS Foundation Trust, Wakefield, UK", "CAMHS, East Lancashire Hospitals NHS Trust, Blackburn, Lancashire, UK", "Jigsaw National Site, Bandon, Ireland"] Thousand Oaks, California
202	A New Kid on the Block? Carbonic Anhydrases as Possible New Targets in Alzheimer's Disease.	Provensi G and Carta F and Nocentini A and Supuran CT and Casamenti F and Passani MB and Fossati S	2019	0	International journal of molecular sciences	1422-0067 (Electronic)	20	19		10.3390/ijms20194724	https://pubmed.ncbi.nlm.nih.gov/31554165/	The increase in the incidence of neurodegenerative diseases, in particular Alzheimer's Disease (AD), is a consequence of the world's population aging but unfortunately, existing treatments are only effective at delaying some of the symptoms and for a limited time. Despite huge efforts by both academic researchers and pharmaceutical companies, no disease-modifying drugs have been brought to the ma…		Switzerland	31554165	PMC6801497
203	A New Twist on Old Questions: A Life Span Approach to the Trait Concept.	Hampson, Sarah E. and Edmonds, Grant W.	2018	0	Journal of Personality	0022-3506	86	1	97-108	10.1111/jopy.12304	https://search.ebscohost.com/login.aspx?direct=true&db=jlh&AN=127273205&site=ehost-live	Objective: We examine three cardinal concerns in personality psychology from a life span perspective: trait structure, trait stability, and trait mechanisms that account for the predictive utility of traits. We draw on previously published and new findings from the Hawaii Longitudinal Study of Personality and Health, as well as work by others.Method: The Hawaii study provides a unique opportunity…	Wiley-Blackwell	Oregon Research Institute U2 - PMID: NLM28170097. Malden, Massachusetts
204	A novel educational intervention targeting melanoma risk and prevention knowledge among children with a familial risk for melanoma.	Wu, Yelena P. and Nagelhout, Elizabeth and Aspinwall, Lisa G. and Boucher, Kenneth M. and Parsons, Bridget G. and Kohlmann, Wendy and Kaphingst, Kimberly A. and Homburger, Sheila and Perkins, Ryan D. and Grossman, Douglas and Harding, Garrett and Leachman, Sancy A.	2018	0	Patient Education & Counseling	0738-3991	101	3	452-459	10.1016/j.pec.2017.10.008	https://search.ebscohost.com/login.aspx?direct=true&db=jlh&AN=128474033&site=ehost-live	Objective: To examine the acceptability of and preliminary effects associated with a novel educational intervention for children at elevated risk for melanoma. The intervention incorporated information on mechanisms through which melanoma preventive behaviors mitigate risk for melanoma and was delivered to parents and children concurrently.Methods: Twenty-two parents (with a personal history of m…	Elsevier B.V.	["Department of Dermatology, University of Utah, 30 North 1900 East, 4A330, Salt Lake City, UT 84132", "Huntsman Cancer Institute, 2000 Circle of Hope, Rm 4509, Salt Lake City, UT 84112, USA", "Department of Psychology, University of Utah, 380 South 1530 East, Room 502, Salt Lake City, UT 84112, USA", "Department of Communication, University of Utah,255 S Central Campus Drive, Room 2400, Salt Lak…
205	A novel structure associated with aging is augmented in the DPP6-KO mouse brain.	Lin L and Petralia RS and Lake R and Wang YX and Hoffman DA	2020	0	Acta neuropathologica communications	2051-5960 (Electronic)	8	1	197	10.1186/s40478-020-01065-7	https://pubmed.ncbi.nlm.nih.gov/33225987/	In addition to its role as an auxiliary subunit of A-type voltage-gated K(+) channels, we have previously reported that the single transmembrane protein Dipeptidyl Peptidase Like 6 (DPP6) impacts neuronal and synaptic development. DPP6-KO mice are impaired in hippocampal-dependent learning and memory and exhibit smaller brain size. Using immunofluorescence and electron microscopy, we report here …		England	33225987	PMC7682109
206	A Nutrition Education Program in Rural Bangladesh Was Associated with Improved Feeding Practices but Not with Child Growth.	Owais, Aatekah and Schwartz, Benjamin and Kleinbaum, David G. and Suchdev, Parminder S. and Faruque, Abu Syed Golam and Das, Sumon K. and Rahman, Shahed and Stein, Aryeh D.	2017	0	Journal of Nutrition	0022-3166	147	5	948-954	10.3945/jn.116.243956	https://search.ebscohost.com/login.aspx?direct=true&db=jlh&AN=122877174&site=ehost-live	Background: Childhood undernutrition is a major public health problem in Bangladesh. Evaluating child nutrition programs is a priority.Objective: The objective of this study was to evaluate a community-based nutrition education program (implemented from 2011 to 2013) aimed at improving infant and young child feeding (IYCF) practices and growth in rural Bangladesh.Methods: A cohort-based evaluatio…	Elsevier B.V.	["Department of Epidemiology, Rollins School of Public Health and Laney Graduate School", "Los Angeles County Department of Public Health, Los Angeles, CA", "Department of Epidemiology, Emory University, Atlanta, GA", "Hubert Department of Global Health, Emory University, Atlanta, GA", "International Center for Diarrheal Disease Research, Dhaka, Bangladesh", "CARE Bangladesh, Dhaka, Bangladesh U2…
207	A parent-based intervention to promote healthy eating and active behaviours in pre-school children: evaluation of the MEND 2-4 randomized controlled trial.	Skouteris, H. and Hill, B. and McCabe, M. and Swinburn, B. and Busija, L.	2016	0	Pediatric Obesity	2047-6302	11	1	2025-10-04	10.1111/ijpo.12011	https://search.ebscohost.com/login.aspx?direct=true&db=jlh&AN=112339719&site=ehost-live	Summary: Background: There is a paucity of studies evaluating targeted obesity prevention interventions in pre‚Äêschool children. Objectives: We conducted a randomized controlled trial to evaluate the efficacy of a parent‚Äêbased obesity prevention intervention for pre‚Äêschoolers ‚Äì MEND (Mind, Exercise, Nutrition‚Äâ‚Ä¶‚ÄâDo It!) 2‚Äì4 on child diet, eating habits, physical activity/sedentary b…	Wiley-Blackwell	["School of Psychology, Deakin University, Melbourne Victoria, Australia", "School of Population Health, University of Auckland, Auckland New Zealand", "Biostatistics Unit, Deakin University, Melbourne Victoria, Australia"] Malden, Massachusetts
208	A Path Analysis of the Effects of Mental Health and Socio-personal Factors on Breastfeeding Problems in Infants Aged Less than Six Months.	Mahmoodi, Zohreh and Dolatian, Mahrokh and Jalal, Mitra and Mirabzadeh, Arash	2018	0	Journal of Evidence-based Care	2008-2487	7	4	38-45	10.22038/ebcj.2017.26740.1620	https://search.ebscohost.com/login.aspx?direct=true&db=jlh&AN=128745910&site=ehost-live	Background: Despite the large number of studies conducted on breastfeeding, no studies have yet examined the direct and indirect effects of socio-personal factors and mental health on breastfeeding. Aim: This study aimed to analyze of the effects of mental health and socio-personal factors on breastfeeding in infants aged less than six months. Method: This analytical cross-sectional study was con…	Mashhad University of Medical Science	["Assistant Professor of Non-Communicable Diseases Research Center , Alborz University of Medical Sciences, Karaj, Iran", "Assistant Professor, Department of Midwifery and Reproductive Health, School of Nursing and Midwifery, Shahid Beheshti University of Medical Sciences, Tehran, Iran", "MSc in Midwifery, Department of Midwifery and Reproductive Health, School of Nursing and Midwifery, Internati…
209	A Pedometer-Based Physically Active Learning Intervention: The Importance of Using Preintervention Physical Activity Categories to Assess Effectiveness.	Morris, Jade L. and Daly-Smith, Andy and Defeyter, Margaret A. and McKenna, Jim and Zwolinsky, Steve and Lloyd, Scott and Fothergill, Melissa and Graham, Pamela L.	2019	0	Pediatric Exercise Science	0899-8493	31	3	356-362	10.1123/pes.2018-0128	https://search.ebscohost.com/login.aspx?direct=true&db=jlh&AN=138893025&site=ehost-live	Purpose: To assess physical activity outcomes of a pedometer-based physically active learning (PAL) intervention in primary school children. Methods: Six paired schools were randomly allocated to either a 6-week teacher-led pedometer-based physically active learning intervention or a control (n = 154, female = 60%, age = 9.9 [0.3] y). Accelerometers assessed total daily sedentary time, light phys…	Human Kinetics Publishers, Inc.	["Leeds Beckett University", "Northumbria University", "Redcar & Cleveland Borough Council", "Newcastle University"] Champaign, Illinois
210	A period prevalence study of being a parent in a secure psychiatric hospital and a description of the parents, the children and the impact of admission on parent-child contact.	Argent, Sarah Elizabeth and Riddleston, Laura and Warr, Jodie and Tippetts, Hannah and Meredith, Zoe and Taylor, Pamela Jane	2018	0	Criminal Behaviour & Mental Health	0957-9664	28	1	85-99	10.1002/cbm.2046	https://search.ebscohost.com/login.aspx?direct=true&db=jlh&AN=127900856&site=ehost-live	Background: Most secure psychiatric hospital patients are of childbearing age, but their parental status is minimally researched.Aim: The aim of the study is to describe the parent patients in one regional secure hospital and explore post-admission child-parent contact.Methods: A 9-year records survey of a complete secure hospital admissions cohort was conducted.Results: Nearly half of the cohort…	Wiley-Blackwell	["School of Medicine, Cardiff University, Cardiff, UK", "School of Psychology, Cardiff University, Cardiff, UK U2 - PMID: NLM28707709."] Malden, Massachusetts
211	A Pilot Quality Improvement Collaborative to Improve Safety Net Dental Access for Pregnant Women and Young Children.	Vander Schaaf, Emily B. and Quinonez, Rocio B. and Cornett, Amanda C. and Randolph, Greg D. and Boggess, Kim and Flower, Kori B.	2018	0	Maternal & Child Health Journal	1092-7875	22	2	255-263	10.1007/s10995-017-2397-6	https://search.ebscohost.com/login.aspx?direct=true&db=jlh&AN=127943401&site=ehost-live	<italic>Objectives</italic> To determine acceptability and feasibility of a quality improvement (QI) collaborative in safety net dental practices, and evaluate its effects on financial stability, access, efficiency, and care for pregnant women and young children. <italic>Methods</italic> Five safety net dental practices participated in a 15-month learning collaborative utilizing business assessme…	Springer Nature	["Population Health Improvement Partners, Morrisville, NC, USA", "Department of Pediatrics, University of North Carolina at Chapel Hill, Chapel Hill, NC, USA", "Department of Pediatric Dentistry and Pediatrics, Schools of Dentistry and Medicine, University of North Carolina at Chapel Hill, Chapel Hill, NC, USA", "Department of Obstetrics and Gynecology, University of North Carolina at Chapel Hill…
212	A pilot study about female adolescent/young childhood cancer survivors' knowledge about reproductive health and their views about consultation with a fertility specialist.	KIM, J. and MERSEREAU, J. E.	2015	0	Palliative & Supportive Care	1478-9515	13	5	1251-1260	10.1017/S147895151400114X	https://search.ebscohost.com/login.aspx?direct=true&db=jlh&AN=111894163&site=ehost-live	Objective: Impaired fertility and reproductive health after cancer treatment is an important quality-of-life issue among female childhood cancer survivors (CCSs). This study aims to measure female CCSs' knowledge about their reproductive health and their exposure to and views about reproductive counseling (RC).Method: This is a cross-sectional, web-survey study of female CCSs aged 18 to 45 years …	Cambridge University Press	["Department of Obstetrics and Gynecology, University of North Carolina at Chapel Hill, Chapel Hill, North Carolina.", "Department of Obstetrics and Gynecology, Fertility Center of CHA Gangnam Medical Center, CHA University, Seoul. U2 - PMID: NLM25341555."]
213	A pilot study to evaluate incorporating eye care for children into reproductive and child health services in Dar-es-Salaam, Tanzania: a historical comparison study.	Mafwiri, Milka Madaha and Kisenge, Rodrick and Gilbert, Clare Elizabeth	2014	0	BMC Nursing	1472-6955	13	1	2020-02-01	10.1186/1472-6955-13-15	https://search.ebscohost.com/login.aspx?direct=true&db=jlh&AN=103958509&site=ehost-live	Background Many blinding eye conditions of childhood are preventable or treatable, particularly in developing countries. However, primary eye care (PEC) for children is poorly developed, leading to unnecessary visual loss. Activities for control by health workers entail interventions for systemic conditions (measles, vitamin A deficiency), identification and referral of children with sight threat…	BioMed Central	["Department of Ophthalmology, Muhimbili University of Health and Allied Sciences, P.O. Box 65001, Dar-es-Salaam, Tanzania", "Department of Pediatrics and Child Health, Muhimbili University of Health and Allied Sciences, Dar-es-Salaam, Tanzania", "Department of Clinical Research, London School of Hygiene & Tropical Medicine, Keppel Street, London WC1E 7HT, UK"]
214	A Pilot Trial of Universal School-Based Mental Health Screening in El Salvador: Traumatic Stress in an Underresourced School Environment.	Stewart, Regan W. and Villalobos, Bianca T. and Dueweke, Aubrey R. and Rodriguez, Juventino Hernandez and Nicasio, Andel V. and Alto, Michelle and Orengo‚ÄêAguayo, Rosaura and Orengo-Aguayo, Rosaura	2021	0	Journal of Traumatic Stress	0894-9867	34	5	955-966	10.1002/jts.22716	https://search.ebscohost.com/login.aspx?direct=true&db=jlh&AN=153125047&site=ehost-live	Salvadoran youth have an elevated risk of trauma exposure and related mental health problems. However, investigations of childhood trauma exposure and mental health sequelae in El Salvador are limited. The present study aimed to (a) explore the prevalence of exposure to potentially traumatic events and symptoms of posttraumatic stress, anxiety, and depression and (b) evaluate the associations bet…	Wiley-Blackwell	["Department of Psychiatry and Behavioral Sciences, Medical University of South Carolina, Charleston South Carolina,, USA", "Department of Psychological Science, The University of Texas Rio Grande Valley, Edinburg Texas,, USA", "PhD Clinical Psychology Program, Albizu University, San Juan Campus, San Juan Puerto Rico,, USA", "Johns Hopkins University, Bloomberg School of Public Health, Department…
215	A population survey of early factors associated with permanent tooth emergence: findings from a prospective cohort study.	Wong, Hai Ming and Peng, Si ‚Äê Min and Wen, Yi Feng and McGrath, Colman P.J.	2016	0	Community Dentistry & Oral Epidemiology	0301-5661	44	5	467-475	10.1111/cdoe.12236	https://search.ebscohost.com/login.aspx?direct=true&db=jlh&AN=117874579&site=ehost-live	Objectives Studies investigating influencing factors of permanent tooth eruption/emergence have primarily focused on anthropometric measurements while less attention has been paid to the effect of perinatal factors. We aimed to explore early factors associated with eruption status of permanent teeth among 12-year-olds through a population-representative prospective cohort. Methods A community sam…	Wiley-Blackwell	["Paediatric Dentistry & Orthodontics, Faculty of Dentistry, The University of Hong Kong, Hong Kong", "Periodontology & Dental Public Health, Faculty of Dentistry, The University of Hong Kong, Hong Kong"] Malden, Massachusetts
216	A possibility for strengthening family life and health: Family members‚Äô lived experience when a sick child receives home care in Sweden.	Castor, Charlotte and Landgren, Kajsa and Hansson, Helena and Kristensson Hallstr√∂m, Inger	2018	0	Health & Social Care in the Community	0966-0410	26	2	224-231	10.1111/hsc.12512	https://search.ebscohost.com/login.aspx?direct=true&db=jlh&AN=127818703&site=ehost-live	Abstract: Families often prefer home care to hospital care, and home‚Äêcare services for ill children are increasing worldwide with limited knowledge of families‚Äô needs during curative and palliative home care. The aim of this study was to elucidate family members‚Äô lived experience when a sick child received home care from county‚Äêbased primary healthcare services. A descriptive qualitative …	Wiley-Blackwell	["Department of Health Sciences, Faculty of Medicine, Lund University, Lund, Sweden", "Paediatrics and Adolescent Medicine, Copenhagen University Hospital Rigshospitalet, Copenhagen, Denmark"] Malden, Massachusetts
217	A pragmatic randomised controlled trial of the effectiveness and cost‚Äêeffectiveness of Well Parent Japan in routine care in Japan: The training and nurturing support for mothers (TRANSFORM) study.	Shimabukuro, Shizuka and Oshio, Takashi and Endo, Takahiro and Harada, Satoshi and Yamashita, Yushiro and Tomoda, Akemi and Guo, Boliang and Goto, Yuko and Ishii, Atsuko and Izumi, Mio and Nakahara, Yukiko and Yamamoto, Kazushi and Daley, David and Tripp, Gail	2024	0	Journal of Child Psychology	0021-9630	65	12	1624-1637	10.1111/jcpp.14007	https://search.ebscohost.com/login.aspx?direct=true&db=jlh&AN=180898091&site=ehost-live	Background: Well Parent Japan (WPJ) is a new hybrid group parent training programme combining sessions to improve mothers' psychological well‚Äêbeing with a culturally adapted version of the New Forest Parenting Programme (NFPP). This study investigates the effectiveness and cost‚Äêeffectiveness of WPJ against treatment as usual (TAU) within Japanese child mental health services. Methods: TRANSFO…	Wiley-Blackwell	["Human Developmental Neurobiology Research Unit, Okinawa Institute of Science and Technology Graduate University, Okinawa, Japan", "Institute of Economic Research, Hitotsubashi University, Tokyo, Japan", "Child Development Clinic Can, Okinawa, Japan", "National Hospital Organization Ryukyu Hospital, Okinawa, Japan", "Department of Pediatrics & Child Health Kurume, University School of Medicine, …
218	A Pre-Experimental Study to Assess the Effectiveness of Video Assisted Teaching Programme on Knowledge Regarding Health Hazards of Using Mobile Phone Among School Going Children of Selected Schools of District Kangra, Himachal Pradesh.	Varma, Anu and Thakur, Shivani	2022	0	International Journal of Nursing Education	0974-9349	14	3	2014-07-01	10.37506/ijone.v14i3.18344	https://search.ebscohost.com/login.aspx?direct=true&db=jlh&AN=158328499&site=ehost-live	Background: School going children represents a period of transition between childhood and adulthood. In recent years, adoption of mobile phones by school going children has been a global phenomenon. Several studies revealed that during use mobile phone and cordless phone emit radiofrequency (RF) radiation that can possibly cause cancer and long-term health issues. Therefore, children need awarene…	Institute of Medico-legal publications Pvt Ltd	["M.Sc. Nursing, Associate Professor and H.O.D (Child Health Nursing), Netaji Subhash College of Nursing, Palampur, Himachal Pradesh.", "Associate Professor and H.O.D (Child Health Nursing), Netaji Subhash College of Nursing, Palampur, Himachal Pradesh."]
219	A prenatal programming perspective on the intergenerational transmission of maternal adverse childhood experiences to offspring health problems.	Roubinov, Danielle S. and Luecken, Linda J. and Curci, Sarah G. and Somers, Jennifer A. and Winstone, Laura K.	2021	0	American Psychologist	0003-066X	76	2	337-349	10.1037/amp0000762	https://search.ebscohost.com/login.aspx?direct=true&db=jlh&AN=149428082&site=ehost-live	Decades of research indicate that individuals exposed to childhood adversity are at risk for poor physical and mental health across their life span. More recently, intergenerational transmission of trauma and prenatal programming frameworks suggest an even longer reach for adverse childhood experiences (ACEs), with consequences that extend to subsequent generations. Beyond the individual-level co…	American Psychological Association	Washington, District of Columbia
220	A Primary Care Mental Health Pathway for Children and Youth: A Mental Health Services Quality Improvement Initiative in Ontario.	Polihronis, Christine and Ziebell, Laura and Cloutier, Paula and Radomski, Ashley and Sundar, Purnima and Cappelli, Mario	2023	0	Canadian Journal of Community Mental Health	0713-3936	42	2	67-74	10.7870/cjcmh-2023-009	https://search.ebscohost.com/login.aspx?direct=true&db=jlh&AN=171808280&site=ehost-live	We introduce the innovative components of a primary care pathway for child and youth mental health (MH) in Ontario. We share our experiences with developing and implementing the pathway that supports inter-provider communication, standardized screening, timely access to community MH services, and is adaptable to different services and settings. Nous pr√©sentons les composantes novatrices d'un par…	Canadian Periodical for Community Studies Inc.	["Knowledge Institute on Child and Youth Mental Health and Addictions, CHEO Research Institute", "Knowledge Institute on Child and Youth Mental Health and Addictions", "Children's Hospital of Eastern Ontario (CHEO), CHEO Research Institute", "CHEO Research Institute, Knowledge Institute on Child and Youth Mental Health and Addictions", "Knowledge Institute on Child and Youth Mental Health and Add…
221	A Primer on Bootstrap Factor Analysis as Applied to Health Studies Research.	Lu, Wenhua and Miao, Jingang and Lisako J. McKyer, E.	2014	0	American Journal of Health Education	1932-5037	45	4	199-204	10.1080/19325037.2014.916639	https://search.ebscohost.com/login.aspx?direct=true&db=jlh&AN=103966162&site=ehost-live	Objectives:To demonstrate how the bootstrap method could be conducted in exploratory factor analysis (EFA) with a syntax written in SPSS.Methods:The data obtained from the Texas Childhood Obesity Prevention Policy Evaluation project (T-COPPE project) were used for illustration. A 5-step procedure to conduct bootstrap factor analysis (BFA) was introduced: (1) conduct principal component analysis, …	Routledge	Texas A&M University Oxfordshire, <Blank>
222	A priori and a posteriori derived dietary patterns in infancy and cardiometabolic health in childhood: The role of body composition.	Leermakers, Elisabeth T.M. and van den Hooven, Edith H. and Franco, Oscar H. and Jaddoe, Vincent W.V. and Moll, Henri√´tte A. and Kiefte-de Jong, Jessica C. and Voortman, Trudy	2018	0	Clinical Nutrition	0261-5614	37	5	1589-1595	10.1016/j.clnu.2017.08.010	https://search.ebscohost.com/login.aspx?direct=true&db=jlh&AN=131806535&site=ehost-live	Summary Background & aims Cardiometabolic risk has its origins in early life. However, it is unclear whether diet during early childhood is associated with cardiometabolic health, and what the role is of obesity. We aimed to study whether overall diet during early childhood is associated with cardiometabolic health and to examine if difference in body composition explain this association. Methods…	Elsevier B.V.	["Department of Epidemiology, Erasmus MC, University Medical Center, Rotterdam, The Netherlands", "The Generation R Study Group, Erasmus MC, University Medical Center, Rotterdam, The Netherlands", "Department of Pediatrics, Erasmus MC, University Medical Center, Rotterdam, The Netherlands", "Leiden University College, The Hague, The Netherlands"] New York, New York
223	A Program of Nurse Management for Unscheduled Consultations of Children With Acute Minor Illnesses in Primary Care.	Fabrellas, N√∫ria and Juv√©, Eul√†lia and Sol√†, Montserrat and Aur√≠n, Eva and Berlanga, Sofia and Galimany, Jordi and Berenguer, Lidia and Pujol, M. C√®lia and Lacuesta, Sara and Villo, M. Cinta and Torres, Montserrat	2015	0	Journal of Nursing Scholarship	1527-6546	47	6	529-535	10.1111/jnu.12169	https://search.ebscohost.com/login.aspx?direct=true&db=jlh&AN=110605334&site=ehost-live	Introduction Attention to patients with acute minor illnesses represents a major burden for primary care. Although programs of nurse care for children with acute minor illnesses in primary care started a long time ago, there is limited information about the results of these programs in current practice. Objectives The objective of this study was to assess the feasibility and efficacy of a program…	Wiley-Blackwell	["Professor of Nursing, School of Nursing, University of Barcelona, IDIBELL, Barcelona Catalonia, Spain", "Nurse Coordinator, Institut Catal√† de la Salut, Associate Professor of Nursing, School of Nursing, University of Barcelona, IDIBELL, Barcelona, Catalunya Spain", "Computer Scientist, Institut Catal√† de la Salut, Barcelona Catalunya, Spain", "Pediatrics care nurse, Institut Catal√† de la Sa…
224	A prospective analysis of physical activity and mental health in children: the GECKO Drenthe cohort.	Yang, Lu and Corpeleijn, Eva and Hartman, Esther	2023	0	International Journal of Behavioral Nutrition & Physical Activity	1479-5868	20	1	2025-12-01	10.1186/s12966-023-01506-1	https://search.ebscohost.com/login.aspx?direct=true&db=jlh&AN=172331131&site=ehost-live	Background: Mental health problems in young people have become a global health burden. The positive effects of physical activity on mental health in adults are well known but still not clear in children. The aim of this study was to investigate to what extent physical activity in early childhood would affect mental health in middle childhood. Methods: From the Dutch GECKO Drenthe birth cohort, 85…	BioMed Central	["Department of Human Movement Sciences, University Medical Center Groningen, University of Groningen, Groningen, The Netherlands", "Department of Epidemiology, University Medical Center Groningen, University of Groningen, Groningen, The Netherlands"]
225	A prospective cohort study on ambient air pollution and respiratory morbidities including childhood asthma in adolescents from the western Cape Province: study protocol.	Olaniyan, Toyib and Jeebhay, Mohamed and R√∂√∂sli, Martin and Naidoo, Rajen and Baatjies, Roslynn and K√ºnzil, Nino and Ming Tsai and Davey, Mark and de Hoogh, Kees and Berman, Dilys and Parker, Bhawoodien and Leaner, Joy and Dalvie, Mohamed Aqiel and Tsai, Ming	2017	0	BMC Public Health	1471-2458	17		2013-01-01	10.1186/s12889-017-4726-5	https://search.ebscohost.com/login.aspx?direct=true&db=jlh&AN=125197852&site=ehost-live	Background: There is evidence from existing literature that ambient air pollutant exposure in early childhood likely plays an important role in asthma exacerbation and other respiratory symptoms, with greater effect among asthmatic children. However, there is inconclusive evidence on the role of ambient air pollutant exposures in relation to increasing asthma prevalence as well as asthma inductio…	BioMed Central	["Centre for Environmental and Occupational Health Research, School of Public Health and Family Medicine, University of Cape Town, Cape Town, South Africa", "Swiss Tropical and Public Health Institute, Socinstrasse 57, P.O. Box 4002, Basel, Switzerland", "University of Basel, Petersplatz 1, 4003 Basel, Switzerland", "University of Kwazulu-Natal, Durban, South Africa", "Cape Peninsula University o…
226	A Prospective Comparison of Standard and Modified Acute Malnutrition Treatment Protocols during COVID-19 in South Sudan.	Doocy, Shannon and King, Sarah and Ismail, Sule and Leidman, Eva and Stobaugh, Heather	2023	0	Nutrients	2072-6643	15	23	4853	10.3390/nu15234853	https://search.ebscohost.com/login.aspx?direct=true&db=jlh&AN=174112082&site=ehost-live	A non-randomized prospective cohort study was conducted in 2022 to compare recovery rate and length of stay (LoS) for acutely malnourished children treated under South Sudan's standard Community Management of Acute Malnutrition (CMAM) protocol and a COVID-modified protocol. Children aged 6‚Äì59 months received acute malnutrition (AM) treatment under the standard or modified protocol (mid-upper-ar…	MDPI	["Johns Hopkins Bloomberg School of Public Health, Johns Hopkins University, Baltimore, MD 21205, USA", "Action Against Hunger, New York, NY 10004, USA", "US Centers for Disease Control and Prevention, Atlanta, GA 30333, USA", "Integral Global Consulting, Atlanta, GA 30084, USA"]
227	A prospective longitudinal investigation of the (dis)continuity of mental health difficulties between mid- to late-childhood and the predictive role of familial factors.	O‚ÄôConnor, Cliodhna and Reulbach, Udo and Gavin, Blanaid and McNicholas, Fiona	2018	0	European Child & Adolescent Psychiatry	1018-8827	27	3	289-300	10.1007/s00787-017-1044-5	https://search.ebscohost.com/login.aspx?direct=true&db=jlh&AN=128482289&site=ehost-live	Understanding individual variation in the continuity of youth mental health difficulties is critical for identifying the factors that promote recovery or chronicity. This study establishes the proportion of children showing psychopathology at 9¬†years, whose pathology had either remitted or persisted at 13. It describes the socio-demographic and clinical profiles of these groups, and examines the…	Springer Nature	["School of Medicine & Medical Science, University College Dublin, Dublin, Ireland", "School of Psychology, University College Dublin, Dublin, Ireland", "Child & Family Centre, Drogheda, Ireland", "School of Medicine, Trinity College Dublin, Dublin, Ireland", "Children‚Äôs Mental Health Clinic, Dublin, Ireland", "Lucena Clinic, Dublin, Ireland", "Our Lady‚Äôs Children‚Äôs Hospital, Crumlin, Dubli…
228	A Protective Factor for Emotional and Behavioral Problems in Children: The Parental Humor.	Le√≥n-del-Barco, Benito and Mendo-L√°zaro, Santiago and Polo-del-R√≠o, Mar√≠a-Isabel and Fajardo-Bull√≥n, Fernando and L√≥pez-Ramos, V√≠ctor-Mar√≠a	2022	0	Children	2227-9067	9	3	404	10.3390/children9030404	https://search.ebscohost.com/login.aspx?direct=true&db=jlh&AN=155979765&site=ehost-live	In order to prevent the development of emotional and behavioral problems, risk and protective factors must be identified. This study aims to establish a link between perceived parental humor and children mental health. The sample comprises 762 pupils aged 10 to 15 (M = 12.23; SD = 1.12), who completed self-reports evaluating perceived parental humor (EEE-H) and their own emotional and behavioral …	MDPI	["Department of Psychology, Faculty of Teacher Training College, University of Extremadura, 10071 C√°ceres, Spain", "Department of Psychology, Education and Psychology Faculty, University of Extremadura, 06006 Badajoz, Spain"]
229	A province wide approach to nutrition screening for toddlers and preschoolers: Implementing NutriSTEP¬Æ in Prince Edward Island.	Larsen, R. and McDowall, J. A. and Vloet-Koughan, J. and Laughlin, R. and Dowling, R. and Faubert, L. and Hardy, B. and Knox, C. and Rossiter, Melissa (Misty)	2016	0	Canadian Journal of Dietetic Practice & Research	1486-3847	77	3	e14-e14		https://search.ebscohost.com/login.aspx?direct=true&db=jlh&AN=117474502&site=ehost-live	Purpose: To implement a universal ethical nutrition screening method and referral process for toddlers and preschoolers in Prince Edward Island. In October 2015, NutriSTEP¬Æ (Nutrition Screening Tool for Every Preschooler) and Toddler NutriSTEP¬Æ were incorporated into the standard screening practice of the 18-month and 4-year Child Health Clinics (CHCs) at Public Health Nursing offices across PE…	Dietitians of Canada	["Public Health & Family Nutrition, Health PEI, Charlottetown, Prince Edward Island", "University of Prince Edward Island, Charlottetown, Prince Edward Island"] Toronto, Ontario
230	A Public Health Economic Assessment of Hospitals' Cost to Screen Newborns for Critical Congenital Heart Disease.	Peterson, Cora and Grosse, Scott D. and Glidewell, Jill and Garg, Lorraine F. and Van Naarden Braun, Kim and Knapp, Mary M. and Beres, Leslie M. and Hinton, Cynthia F. and Olney, Richard S. and Cassell, Cynthia H.	2014	1	Public Health Reports	0033-3549	129	1	86-93		https://search.ebscohost.com/login.aspx?direct=true&db=jlh&AN=104132787&site=ehost-live	Objective. Critical congenital heart disease (CCHD) was recently added to the U.S. Recommended Uniform Screening Panel for newborns. This evaluation aimed to estimate screening time and hospital cost per newborn screened for CCHD using pulse oximetry as part of a public health economic assessment of CCHD screening. Methods. A cost survey and time and motion study were conducted in well-newborn an…	Sage Publications Inc.	["Centers for Disease Control and Prevention, National Center on Birth Defects and Developmental Disabilities, Atlanta, GA; Centers for Disease Control and Prevention, National Center on Injury Prevention and Control, Atlanta, GA", "Centers for Disease Control and Prevention, National Center on Birth Defects and Developmental Disabilities, Atlanta, GA", "New Jersey Department of Health, Division …
231	A Public Health Economic Assessment of Hospitals' Cost to Screen Newborns for Critical Congenital Heart Disease.	PETERSON, CORA and GROSSE, SCOTT D. and GLIDEWELL, JILL and GARG, LORRAINE F. and VAN NAARDEN BRAUN, KIM and KNAPP, MARY M. and BERES, LESLIE M. and HINTON, CYNTHIA F. and OLNEY, RICHARD S. and CASSELL, CYNTHIA H.	2014	1	Public Health Reports	0033-3549	129	1	86-93	10.1177/003335491412900113	https://search.ebscohost.com/login.aspx?direct=true&db=jlh&AN=93601189&site=ehost-live	Objective. Critical congenital heart disease (CCHD) was recently added to the U.S. Recommended Uniform Screening Panel for newborns. This evaluation aimed to estimate screening time and hospital cost per newborn screened for CCHD using pulse oximetry as part of a public health economic assessment of CCHD screening. Methods. A cost survey and time and motion study were conducted in well-newborn an…	Sage Publications Inc.	["Centers for Disease Control and Prevention, National Center on Birth Defects and Developmental Disabilities, Atlanta, GA", "Centers for Disease Control and Prevention, National Center on Injury Prevention and Control, Atlanta, GA", "New Jersey Department of Health, Division of Family Health Services, Special Child Health and Early Intervention Services, Trenton, NJ"] Thousand Oaks, California
232	A qualitative analysis of child and family complaints related to child mental health services.	Darcy, Laura and R√•berus, Anna and Sundler, Annelie J.	2024	0	Journal of Child & Adolescent Psychiatric Nursing	1073-6077	37	1	2025-08-01	10.1111/jcap.12436	https://search.ebscohost.com/login.aspx?direct=true&db=jlh&AN=175703097&site=ehost-live	Problem: Little is known about issues of patient‚Äêreported problems, in particular within psychiatric services for children with mental ill health. Child and family complaints related to child mental health services can be analyzed and discussed in light of the universal human right to health and healthcare. Therefore, the aim of this study was to analyze child and family complaints related to c…	Wiley-Blackwell	["Insitution for Caring Science, Faculty of Caring Science, Work Life and Social Welfare, University of Bor√•s, Boras, Sweden", "Division of Psychiatry, S√∂dra √Ñlvsborg Hospital, Bor√•s, Sweden"] Malden, Massachusetts
233	A qualitative analysis of the experiences, training, and support needs of school mental health workers regarding student trauma.	Berger, Emily and Samuel, Sarah	2020	0	Australian Psychologist	0005-0067	55	5	498-507	10.1111/ap.12452	https://search.ebscohost.com/login.aspx?direct=true&db=jlh&AN=145753351&site=ehost-live	Objective: School mental health workers are ideally placed to respond to student trauma based on their mental health expertise and the impact of childhood trauma on learning, classroom behaviour, and school relationships. The current study aimed to explore the experiences, and support and training needs of school mental health workers regarding student trauma. Method: Thirteen school mental healt…	Taylor & Francis Ltd	Faculty of Education, Monash University, Clayton Victoria, , Australia Philadelphia, Pennsylvania
234	A qualitative comparison of parent and childcare provider perceptions of communication and family engagement in children's healthy eating and physical activity.	Dinkel, Danae and Rasmussen, Maggie and Rech, John P. and Snyder, Kailey and Dev, Dipti A.	2022	0	Child: Care, Health & Development	0305-1862	48	1	99-109	10.1111/cch.12908	https://search.ebscohost.com/login.aspx?direct=true&db=jlh&AN=154291610&site=ehost-live	Background: Parents and childcare providers play a substantial role in the development of health behaviours among the children they care for. In order to ensure the optimal growth and development of children, communication and family engagement in childcare is critical. Previous studies examining parent or provider perceptions about healthy eating or physical activity have explored these concepts…	Wiley-Blackwell	["School of Health and Kinesiology, University of Nebraska at Omaha, Omaha Nebraska,, USA", "Department of Physical Therapy, Creighton University, Omaha Nebraska,, USA", "Department of Child, Youth, and Family Studies, University of Nebraska at Lincoln, Lincoln Nebraska,, USA"] Malden, Massachusetts
235	A qualitative exploration of children's lives with rare diseases.	Buckle, Niamh and Rogers, Yvonne and O'Toole, Doris and McNulty, Sandra and Kroll, Thilo and Gibbs, Lisa and Somanadhan, Suja	2024	0	Child: Care, Health & Development	0305-1862	50	4	2025-11-01	10.1111/cch.13294	https://search.ebscohost.com/login.aspx?direct=true&db=jlh&AN=178531944&site=ehost-live	Background: Rare diseases encompass a diverse group of debilitating and sometimes life‚Äêthreatening conditions that affect a small percentage of the population, posing a significant public health challenge. Despite their rarity, around 70% of these diseases afflict children, yet limited research has focused on their experiences. This study aimed to gain insights into the day‚Äêto‚Äêday challenge…	Wiley-Blackwell	["School of Nursing, Midwifery and Health Systems, University College Dublin, Dublin 4, Ireland", "The National Centre for Inherited Metabolic Disorders (NCIMD), Children Health Ireland at Temple Street, Dublin, Ireland", "Children Health Ireland at Temple Street, Dublin, Ireland", "Child Vision National Education Centre for Blind Children, Dublin, Ireland", "Melbourne School of Population and Gl…
236	A qualitative exploration of stakeholder perspectives on the implementation of a whole school approach to mental health and emotional well-being in Wales.	Brown, R and Godwin, J Van and Edwards, A and Burdon, M and Moore, G	2023	0	Health Education Research	0268-1153	38	3	241-253	10.1093/her/cyad002	https://search.ebscohost.com/login.aspx?direct=true&db=jlh&AN=163853739&site=ehost-live	Early intervention to support mental health and well-being of school-aged children may be of significant benefit in preventing escalation of mental health problems in later life. While there are limitations to current understanding of the best ways for schools to support mental well-being, a whole school approach (WSA), involving all those who are part of the school system in creating and sustain…	Oxford University Press / USA	["DECIPHer, Cardiff University , SPARC, Maindy Road, Cardiff, Wales CF24 4HQ, UK", "Wolfson Centre for Young People's Mental Health, Cardiff University , SPARC, Maindy Road, Cardiff, Wales CF24 4HQ, UK"]
237	A qualitative inquiry of professionals' perceptions of bilingualism for children with language delay.	Hay, Imogen and Tsourtos, George and Bickford, Jane	2021	0	International Journal of Speech-Language Pathology	1754-9507	23	5	497-507	10.1080/17549507.2020.1869306	https://search.ebscohost.com/login.aspx?direct=true&db=jlh&AN=152609962&site=ehost-live	Purpose: This study aimed to understand the knowledge, attitudes and beliefs of early childhood health and education professionals on bilingualism and heritage language maintenance for children with language delay, and how their interactions with caregivers may influence the decision-making process to maintain or not maintain speaking heritage languages with children. Method: A qualitative method…	Taylor & Francis Ltd	["College of Medicine and Public Health, Flinders University, Adelaide, Australia", "College of Nursing and Health Sciences, Flinders University, Adelaide, Australia"] Philadelphia, Pennsylvania
238	A qualitative meta‚Äêsynthesis of carers' perceptions of factors influencing preschool children's oral hygiene practices‚ÄîA social practices perspective.	Girard, Ivana Matic and Ward, Paul and Durey, Angela and McLean, Caitlan and Lund, Stephan and Calache, Hanny and Baker, Sarah R. and Slack‚ÄêSmith, Linda	2024	0	Community Dentistry & Oral Epidemiology	0301-5661	52	5	677-689	10.1111/cdoe.12973	https://search.ebscohost.com/login.aspx?direct=true&db=jlh&AN=179412155&site=ehost-live	Objectives: This study comprises a synthesis of published qualitative studies from developed countries on the perspectives of carers regarding the oral hygiene toothbrushing practices of preschool children, through the lens of social practice theory. Methods: A search of the following electronic databases was conducted for all available years: MEDLINE, EMBASE and Global Health using the Ovid plat…	Wiley-Blackwell	["School of Population and Global Health, The University of Western Australia, Perth WA,, Australia", "Torrens University, Research Centre for Public Health, Equity and Human Flourishing, Adelaide South Australia,, Australia", "Department of Rural Clinical Sciences, La Trobe Rural Health School, La Trobe University, Bendigo Victoria,, Australia", "School of Clinical Dentistry, Sheffield Universit…
239	A Qualitative Metasynthesis of Mothers' Adverse Childhood Experiences and Parenting Practices.	Herbell, Kayla and Bloom, Tina	2020	0	Journal of Pediatric Healthcare	0891-5245	34	5	409-417	10.1016/j.pedhc.2020.03.003	https://search.ebscohost.com/login.aspx?direct=true&db=jlh&AN=145409138&site=ehost-live	Despite the known prevalence and detrimental health outcomes associated with adverse childhood experiences (ACEs), extant literature has rarely focused on the impact of ACEs on mothers' parenting practices. The purpose of this metasynthesis was to synthesize qualitative studies to understand how mothers with a history of ACEs parent their children. A systematic search was conducted across five da…	Elsevier B.V.	New York, New York
240	A qualitative study of mental health problems among children living in New Delhi slums.	Martin, Prerna and Haroz, Emily E. and Lee, Catherine and Bolton, Paul and Martin, Kiran and Meza, Rosemary and McCarthy, Elizabeth and Dorsey, Shannon	2024	0	Transcultural Psychiatry	1363-4615	61	4	533-556	10.1177/13634615231202098	https://search.ebscohost.com/login.aspx?direct=true&db=jlh&AN=180731570&site=ehost-live	Children living in urban slums in India are exposed to chronic stressors that increase their risk of developing mental disorders, but they remain a neglected group. Effective mental health interventions are needed; however, it is necessary to understand how mental health symptoms and needs are perceived and prioritized locally to tailor interventions for this population. We used an existing rapid…	Sage Publications, Ltd.	["8783Department of Psychology, University of California Los Angeles, Los Angeles, CA, USA", "Department of International Health, Johns Hopkins Bloomberg School of Public Health, Baltimore, MD, USA", "UNICEF New York Child Protection in Humanitarian Action, New York, NY, USA", "USAID, Washington, DC, USA", "Asha Community Health and Development Society, New Delhi, India", "343041Kaiser Permanente…
241	A qualitative study of providers' perceptions of parental feeding practices of infants and toddlers to prevent childhood obesity.	Heller, Rebecca L. and Chiero, Jesse D. and Trout, Nancy and Mobley, Amy R.	2021	0	BMC Public Health	1471-2458	21	1	2025-09-01	10.1186/s12889-021-11305-7	https://search.ebscohost.com/login.aspx?direct=true&db=jlh&AN=151960771&site=ehost-live	Background: With a recent focus on establishing US Dietary Guidance for children ages 0 to 2‚Äâyears old, the objective of this qualitative study was to determine misconceptions and barriers that prevent parents from implementing early childhood feeding and obesity prevention practices as reported by healthcare, community-based, and education providers.Methods: Trained researchers conducted one-o…	BioMed Central	["Department of Nutritional Sciences, University of Connecticut, Storrs, CT, USA", "Rhythm Pharmaceuticals, Boston, MA, USA", "Division of Primary Care, Connecticut Children's Medical Center, Department of Pediatrics, University of Connecticut School of Medicine, Hartford, CT, USA", "Department of Nutritional Sciences, Storrs, CT, USA", "Department of Health Education and Behavior, University of …
242	A qualitative study of the multi-level influences on oral hygiene practices for young children in an Early Head Start program.	Finlayson, Tracy L. and Cabudol, MarkJason and Liu, Jenny X. and Garza, Jeremiah R. and Gansky, Stuart A. and Ramos-Gomez, Francisco	2019	0	BMC Oral Health	1472-6831	19	1	N.PAG-N.PAG	10.1186/s12903-019-0857-7	https://search.ebscohost.com/login.aspx?direct=true&db=jlh&AN=137720978&site=ehost-live	Background: Individual child-level risk factors for Early Childhood Caries (ECC) have been studied, but broader family- and community-level influences on child oral hygiene behaviors are less well understood. This study explored multiple levels of influence on oral hygiene behaviors for young children in Early Head Start (EHS) to inform a future behavioral intervention targeting children from low…	BioMed Central	["School of Public Health, Health Management and Policy, San Diego State University, 5500 Campanile Drive, 92182-4162, San Diego, CA, USA", "Center to Address Disparities in Children's Oral Health (known as CAN DO), University of California San Francisco, School of Dentistry, Box #1361, 94143, San Francisco, CA, USA", "University of Washington (UCLA School of Dentistry at the time of this work), …
243	A qualitative study of the perspectives of health workers and policy makers on external support provided to low-level private health facilities in a Ugandan rural district, in management of childhood infections.	Mwanga-Amumpaire, Juliet and Kalyango, Joan N. and K√§llander, Karin and Sundararajan, Radhika and Owokuhaisa, Judith and Rujumba, Joseph and Obua, Celestino and Alfv√©n, Tobias and Ndeezi, Grace	2021	0	Global Health Action	1654-9716	14	1	2025-11-01	10.1080/16549716.2021.1961398	https://search.ebscohost.com/login.aspx?direct=true&db=jlh&AN=154569667&site=ehost-live	With the under-five child mortality rate of 46.4 deaths per 1000 live births, Uganda should accelerate measures to reduce child deaths to achieve the Sustainable Development Goal 3. While 60‚Äì70% of frontline health services are provided by the private sector, many low-level private health facilities (LLPHF) are unregistered, unregulated, and often miss innovative and quality improvement strateg…	Taylor & Francis Ltd	["Department of Paediatrics and Child Health, Mbarara University of Science and Technology, Mbarara, Uganda", "Clinical Epidemiology Unit, College of Health Sciences, Makerere University Kampala, Uganda", "Department of Pharmacy, College of Health Sciences, Makerere University Kampala, Uganda", "Department of Global Public Health, Karolinska Institutet, Sweden", "Center for Global Health, Weill C…
244	A Qualitative Study of the Status of Children's Play From the Viewpoints of Experts and Suggestions for Promotion Interventions.	Rahbari, Maryam and Hajnaghizadeh, Fatemeh and Damari, Behzad	2015	0	Iranian Journal of Pediatrics	2008-2142	25	4	2025-11-05	10.5812/ijp.2178	https://search.ebscohost.com/login.aspx?direct=true&db=jlh&AN=110023184&site=ehost-live	Background: The latest national census reports the population of Iranian children (1 - 8 years old) about 11 millions. On the other hand, the latest population policies approved by supreme cultural revolution council (SCRC) will make this population increase faster. Childhood development is one of the social determinants of health, of which ‚Äúchild‚Äôs play‚Äù is a part. Objectives: This study i…	Kowsar Medical Publishing Company	["Parliament Research Center, Tehran, IR Iran", "Department of Social Determinants of Health, National Institute for Health Research, Tehran, IR Iran"] , <Blank>
245	A Randomised Control Trial Investigating the Efficacy of the MapMe Intervention on Parental Ability to Correctly Categorise Overweight in Their Child and the Impact on Child BMI Z-Score Change at 1 Year.	Jones, Angela R. and Mann, Kay D. and Cutler, Laura R. and Pearce, Mark S. and Tov√©e, Martin J. and Ells, Louisa J. and Araujo-Soares, Vera and Arnott, Bronia and Harris, Julie M. and Adamson, Ashley J.	2023	0	Children	2227-9067	10	9	1577	10.3390/children10091577	https://search.ebscohost.com/login.aspx?direct=true&db=jlh&AN=172393091&site=ehost-live	Research suggests parental ability to recognise when their child has overweight is limited. It is hypothesised that recognition of child overweight/obesity is fundamental to its prevention, acting as a potential barrier to parental action to improve their child's health-related behaviours and/or help seeking. The purpose of this study was to investigate the efficacy of an intervention (MapMe) to …	MDPI	["Population Health Sciences Institute, Newcastle University, Framlington Place, Newcastle upon Tyne NE2 4HH, UK (M.S.P.)", "Human Nutrition and Exercise Research Centre, Newcastle University, Framlington Place, Newcastle upon Tyne NE2 4HH, UK", "Health Capital Division, Queensland Health, 33 Charlotte Street, Brisbane, QLD 4000, Australia", "Health and Life Sciences, Northumbria University, Newc…
246	A Randomized Controlled Study of a Group Intervention Program to Enhance Mental Health of Children of Illegal Migrant Workers.	Meir, Yael and Slone, Michelle and Levis, Mira	2014	0	Child & Youth Care Forum	1053-1890	43	2	165-180	10.1007/s10566-013-9237-7	https://search.ebscohost.com/login.aspx?direct=true&db=jlh&AN=104044652&site=ehost-live		Springer Nature	School of Psychological Sciences, Tel-Aviv University, 69978 Tel Aviv Israel New York, New York
247	A Randomized Controlled Trial of a Blended Physical Literacy Intervention to Support Physical Activity and Health of Primary School Children.	Li, Ming Hui and Rudd, James and Chow, Jia Yi and Sit, Cindy Hui Ping and Wong, Stephen Heung Sang and Sum, Raymond Kim Wai	2022	0	Sports Medicine - Open	2199-1170	8	1	2025-12-01	10.1186/s40798-022-00448-5	https://search.ebscohost.com/login.aspx?direct=true&db=jlh&AN=156399586&site=ehost-live	Background: The concept of physical literacy (PL) has been advocated as the need to create environments fostering sustainable engagement in PA. This study adopted ecological approach to evaluate the effectiveness of a blended PL intervention embedded into the school day to support children's PA and health. Method: Designed as a three-arm randomized controlled trial, a total of 79 participants (59…	Springer Nature	["Department of Sports Science and Physical Education, The Chinese University of Hong Kong, Hong Kong, SAR, China", "Department of Teacher Education and Outdoor Studies, Norwegian School of Sport Sciences, Oslo, Norway", "Physical Education and Sports Science, National Institute of Education, Nanyang Technological University, Singapore, Singapore"] New York, New York
248	A randomized trial evaluating child dog-bite prevention in rural China through video-based testimonials.	Jiabin Shen and Pang, Shulan and Schwebel, David C.	2016	0	Health Psychology	0278-6133	35	5	454-464	10.1037/hea0000273	https://search.ebscohost.com/login.aspx?direct=true&db=jlh&AN=114781655&site=ehost-live	Objective: Dog-bite injuries pose significant threat to children globally. School-age children are especially at risk because of their insufficient safety knowledge and cognitively immature tendency toward low perceived vulnerability to bites, and this risk is elevated further for school-age children living in rural China due to the large number of stray dogs, all potential rabies carriers, prese…	American Psychological Association	Washington, District of Columbia
249	A rapid review of the impact of quarantine and restricted environments on children's play and the role of play in children's health.	Graber, Kelsey M. and Byrne, Elizabeth M. and Goodacre, Emily J. and Kirby, Natalie and Kulkarni, Krishna and O'Farrelly, Christine and Ramchandani, Paul G.	2021	0	Child: Care, Health & Development	0305-1862	47	2	143-153	10.1111/cch.12832	https://search.ebscohost.com/login.aspx?direct=true&db=jlh&AN=148454124&site=ehost-live	Amidst the coronavirus disease 2019 (COVID‚Äê19) pandemic, there is uncertainty regarding potential lasting impacts on children's health and educational outcomes. Play, a fundamental part of childhood, may be integral to children's health during crises. We undertook a rapid review of the impact of quarantine, isolation and other restrictive environments on play and whether play mitigates adverse …	Wiley-Blackwell	Faculty of Education, PEDAL Research Centre, University of Cambridge, Cambridge, UK Malden, Massachusetts
250	A reference human induced pluripotent stem cell line for large-scale collaborative studies.	Pantazis CB and Yang A and Lara E and McDonough JA and Blauwendraat C and Peng L and Oguro H and Kanaujiya J and Zou J and Sebesta D and Pratt G and Cross E and Blockwick J and Buxton P and Kinner-Bibeau L and Medura C and Tompkins C and Hughes S and Santiana M and Faghri F and Nalls MA and Vitale D and Ballard S and Qi YA and Ramos DM and Anderson KM and Stadler J and Narayan P and Papademetriou…	2022	0	Cell stem cell	1875-9777 (Electronic)	29	12	1685-1702.e22	10.1016/j.stem.2022.11.004	https://pubmed.ncbi.nlm.nih.gov/36459969/	Human induced pluripotent stem cell (iPSC) lines are a powerful tool for studying development and disease, but the considerable phenotypic variation between lines makes it challenging to replicate key findings and integrate data across research groups. To address this issue, we sub-cloned candidate human iPSC lines and deeply characterized their genetic properties using whole genome sequencing, t…		United States	36459969	PMC9782786
251	A regional evaluation of the health care utilization and outcomes of children and young people with long‚Äêterm ventilation needs.	Popejoy, Emma and Marufu, Takawira C. and Thomas, David A. and Gregory, Rachel and Frost, Adele and McNarry, Nicola and Hurley, Matthew and Bean, Dorothy and Manning, Joseph C.	2021	0	Child: Care, Health & Development	0305-1862	47	1	70-76	10.1111/cch.12818	https://search.ebscohost.com/login.aspx?direct=true&db=jlh&AN=147500003&site=ehost-live	Background: Globally, the number of children and young people (CYP) with long‚Äêterm ventilation (LTV) needs is increasing, with high associated health care costs, due to frequent hospital admissions and contact with community health care services. However, demographic, health care utilization and outcome details of the CYP cared for locally is unknown. This study aimed to examine health care uti…	Wiley-Blackwell	["Nottingham Children's Hospital, Nottingham University Hospitals NHS Trust, Nottingham, UK", "Children and Young People Health Research, School of Health Sciences, University of Nottingham, Nottingham, UK", "Long Term Ventilation Service, Nottingham Children's Hospital, Nottingham University Hospitals NHS Trust, Nottingham, UK", "School of Nursing, Buckinghamshire New University,, UK"] Malden, M…
252	A repeat cross-sectional study examining the equitable impact of nutritional standards for school lunches in England in 2008 on the diets of 4-7y olds across the socio-economic spectrum.	Spence, Suzanne and Matthews, John N. S. and White, Martin and Adamson, Ashley J.	2014	0	International Journal of Behavioral Nutrition & Physical Activity	1479-5868	11		52-75		https://search.ebscohost.com/login.aspx?direct=true&db=jlh&AN=99348644&site=ehost-live	Background The 2008 nutritional standards for primary school lunch in England improved nutritional content. The impact on socio-economic inequalities is unknown. We examine the impact of the nutritional standards on children‚Äôs nutrient intake at lunchtime and in total diet by level of deprivation. Methods We conducted cross-sectional studies in 12 English primary schools before and after legisl…	BioMed Central	["Institute of Health and Society, Newcastle University, Newcastle upon Tyne, UK", "Human Nutrition Research Centre, Newcastle University, Newcastle upon Tyne, UK", "School of Mathematics and Statistics, Newcastle University, Newcastle upon Tyne, UK", "Fuse, UKCRC Centre for Translational Research in Public Health, Newcastle upon Tyne, UK"]
253	A restaurant-based intervention to promote sales of healthy children's menu items: the Kids' Choice Restaurant Program cluster randomized trial.	Ayala, Guadalupe X. and Castro, Iana A. and Pickrel, Julie L. and Williams, Christine B. and Shih-Fan Lin and Madanat, Hala and Hee-Jin Jun and Zive, Michelle and Lin, Shih-Fan and Jun, Hee-Jin	2016	0	BMC Public Health	1471-2458	16	1	2025-12-01	10.1186/s12889-016-2892-5	https://search.ebscohost.com/login.aspx?direct=true&db=jlh&AN=113661682&site=ehost-live	Background: Away-from-home eating is an important dietary behavior with implications on diet quality. Thus, it is an important behavior to target to prevent and control childhood obesity and other chronic health conditions. Numerous studies have been conducted to improve children's dietary intake at home, in early care and education, and in schools; however, few studies have sought to modify the …	BioMed Central	["San Diego State University, 5500 Campanile Drive, San Diego, CA 92182, USA", "Institute for Behavioral and Community Health, 9245 Sky Park Court, Suite 221, San Diego, CA 92123, USA", "Department of Pediatrics, Center for Community Health, University of California at San Diego, 9500 Gilman Drive, #0927, La Jolla, CA 92093, USA", "San Diego State University, 5500 Campanile Drive, San Diego, CA, …
254	A retrospective analysis of oral and maxillofacial pathological lesions in a group of Egyptian children over 21¬†years.	Aly, Mariam Mohsen and Abdul-Aziz, Manar Abdul-Waniss Mohammed and Elchaghaby, Marwa Aly	2022	0	BMC Oral Health	1472-6831	22	1	2025-10-01	10.1186/s12903-021-02037-6	https://search.ebscohost.com/login.aspx?direct=true&db=jlh&AN=154581282&site=ehost-live	Objectives: The goal of the current study was to evaluate the relative frequency of oral and maxillofacial pathological lesions among Egyptian children. Materials and methods: Records of biopsies submitted to the department of oral and maxillofacial pathology from the year 1999 to 2019 were retrieved and reassessed for all cases under the age of 18 years. Information on age, sex, location of the …	BioMed Central	["Pediatric Dentistry and Dental Public Health Department, Faculty of Dentistry, Cairo University, Giza, Egypt", "Oral and Maxillofacial Pathology Department, Faculty of Dentistry, Cairo University, Giza, Egypt"]
255	A review of early influences on physical activity and sedentary behaviors of preschool-age children in high-income countries.	Lindsay, Ana Cristina and Greaney, Mary L. and Wallington, Sherrie F. and Mesa, Tatiana and Salas, Carlos F.	2017	0	Journal for Specialists in Pediatric Nursing	1539-0136	22	3	n/a-N.PAG	10.1111/jspn.12182	https://search.ebscohost.com/login.aspx?direct=true&db=jlh&AN=124061924&site=ehost-live	Purpose Promoting physical activity (PA) is a key component of preventing and controlling childhood obesity. Despite well-documented benefits of PA, globally, rates of PA among young children have declined over the past decades, and most children are not accruing sufficient PA daily. Helping children develop the foundation for PA habits early in life is critical for the promotion of health in chi…	Wiley-Blackwell	["Department of Exercise and Health Sciences, College of Nursing and Health Sciences, University of Massachusetts Boston, Boston MA, USA", "Department of Nutrition, Harvard School of Public Health, Boston MA, USA", "Health Studies & Department of Kinesiology, University of Rhode Island, Kingston RI, USA", "Department of Kinesiology, University of Rhode Island, Kingston RI, USA", "Lombardi Compreh…
256	A Review of Food-Based Intervention Strategies for Improving Micronutrient Status and Health During Childhood.	CHIPLONKAR, SHASHI and KAJALE, NEHA AVINASH and SANWALKA, NEHA	2022	0	Current Research in Nutrition & Food Science	2347-467X	10	2	407-426	10.12944/CRNFSJ.10.2.2	https://search.ebscohost.com/login.aspx?direct=true&db=jlh&AN=161705197&site=ehost-live	Micronutrient deficiencies, especially those of iron, vitamin A, zinc and iodine are most common around the world, particularly in children and adolescents. These deficiencies can be prevented through nutrition education and consumption of a healthy diet containing diverse foods, as well as food fortification and supplementation. Available evidence has suggested that instead of synthetic suppleme…	Current Research in Nutrition & Food Science	["Savitribai Phule Pune University, Pune, Maharashtra, India", "School of Health Sciences, Savitribai Phule Pune University, Pune, Maharashtra, India", "Hirabai Cowasji Jehangir Medical Research Institute, Jehangir Hospital, Pune, Maharashtra, India", "Department of Nutrition and Biostatistics, NutriCanvas, Mumbai, Maharashtra, India"]
257	A Review of Health Behaviors in Childhood and Adolescent Cancer Survivors: Toward Prevention of Second Primary Cancer.	Carretier, Julien and Boyle, Helen and Duval, Sarah and Philip, Thierry and Laurence, Val√©rie and Stark, Dan P. and Berger, Claire and Marec-B√©rard, Perrine and Fervers, B√©atrice	2016	0	Journal of Adolescent & Young Adult Oncology	2156-5333	5	2	78-90	10.1089/jayao.2015.0035	https://search.ebscohost.com/login.aspx?direct=true&db=jlh&AN=115832887&site=ehost-live		Mary Ann Liebert, Inc.	["Department of Cancer Environment, Centre L√©on B√©rard, Lyon, France.", "Dispositif Adolescents et Jeunes Adultes, Institut d'H√©matologie et d'Oncologie P√©diatrique, Lyon, France.", "Unit√© Adolescents Jeunes Adultes, Institut Curie, Paris, France.", "Department of Medical Oncology, University of Leeds, Leeds, United Kingdom.", "H√©matologie Oncologie P√©diatrique, Centre Hospitalier Universi…
258	A review of school approaches to increasing pupil resilience.	Neville, Victoria and Joscelyne, Trish and Chester, Jo	2019	0	Journal of Public Mental Health	1746-5729	18	1	26-37	10.1108/JPMH-03-2018-0020	https://search.ebscohost.com/login.aspx?direct=true&db=jlh&AN=135094857&site=ehost-live	Purpose The purpose of this paper is to evaluate the literature on whole school approaches to increasing resilience in pupils. This is pertinent with the increase in children and young people's mental health needs creating extra pressure on schools to foster young people's ability to withstand stress and adversity. Whilst previous research works have considered the ways in which schools support t…	Emerald Publishing Limited	["Salomons Centre, Canterbury Christ Church University, Royal Tunbridge Wells, UK", "Meadow School, Southborough, UK"]
259	A review of the sustainability and impact of a healthy lifestyles programme in primary schools 2‚Äì5 years after the intervention phase.	Passmore, S and Jones, L	2019	0	Health Education Research	0268-1153	34	1	72-83	10.1093/her/cyy043	https://search.ebscohost.com/login.aspx?direct=true&db=jlh&AN=134050210&site=ehost-live	There has been an emphasis on schools to promote healthy lifestyles and many intervention programmes have attempted this. Most programmes are evaluated at the time and/or shortly afterwards. This is a review of the impact and sustainability of the Health for Life programme 2‚Äì5 years after the initial phase. It captures the experiences of the senior school staff who delivered the programme throu…	Oxford University Press / USA	Services for Education, Unit 3, Holt Court, Holt Street Birmingham, UK
260	A saturated map of common genetic variants associated with human height.	Yengo L and Vedantam S and Marouli E and Sidorenko J and Bartell E and Sakaue S and Graff M and Eliasen AU and Jiang Y and Raghavan S and Miao J and Arias JD and Graham SE and Mukamel RE and Spracklen CN and Yin X and Chen SH and Ferreira T and Highland HH and Ji Y and Karaderi T and Lin K and L√ºll K and Malden DE and Medina-Gomez C and Machado M and Moore A and R√ºeger S and Sim X and Vrieze S …	2022	0	Nature	1476-4687 (Electronic)	610	7933	704-712	10.1038/s41586-022-05275-y	https://pubmed.ncbi.nlm.nih.gov/36224396/	Common single-nucleotide polymorphisms (SNPs) are predicted to collectively explain 40-50% of phenotypic variation in human height, but identifying the specific variants and associated regions requires huge sample sizes(1). Here, using data from a genome-wide association study of 5.4‚Äâmillion individuals of diverse ancestries, we show¬†that 12,111 independent SNPs that are significantly associat…		England	36224396	PMC9605867
261	A School-based Health Awareness Program MISSION SHAKTTI, with an Assessment of Health Literacy Among School Children of Delhi: A Qualitative Study.	Malik, Deepak and Gupta, Enna Dogra and Kant, Rajni and Juneja, Neeru S.	2022	0	Online Journal of Health & Allied Sciences	0972-5997	21	2	2025-06-01		https://search.ebscohost.com/login.aspx?direct=true&db=jlh&AN=159184114&site=ehost-live	Background: Worldwide, more than 1.2 billion population is adolescents. Nutrition, physical activity, psychological health, and sanitations are few areas that affect adolescents, making them more vulnerable to diseases and contributing in disease burden. The present study was part of the Indian Council of Medical Research's (ICMR) school based health program Mission SHAKTTI which focused, and rep…	Online Journal of Health & Allied Sciences	["Division of Socio-Behavioural & Health Systems Research Indian Council of Medical Research, New Delhi, India - 110029", "Division of Research Management, Policy, Planning & Coordination Indian Council of Medical Research, New Delhi, India - 110029"]
262	A school-based intervention improves physical fitness in Ecuadorian adolescents: a cluster-randomized controlled trial.	Andrade, Susana and Lachat, Carl and Ochoa-Aviles, Angelica and Verstraeten, Roosmarijn and Huybregts, Lieven and Roberfroid, Dominique and Andrade, Diana and Van Camp, John and Rojas, Rosendo and Donoso, Silvana and Cardon, Greet and Kolsteren, Patrick	2014	0	International Journal of Behavioral Nutrition & Physical Activity	1479-5868	11		2027-01-01	10.1186/s12966-014-0153-5	https://search.ebscohost.com/login.aspx?direct=true&db=jlh&AN=103869374&site=ehost-live		BioMed Central	["Food Nutrition and Health Program, Universidad de Cuenca, Avenida 12 de Abril y Loja, Avenida 12 de Abril s/n Ciudadela Universitaria, EC010107 Cuenca, Ecuador; Department of Food Safety and Food Quality, Ghent University, Coupure links 653, 9000 Ghent, Belgium", "Department of Food Safety and Food Quality, Ghent University, Coupure links 653, 9000 Ghent, Belgium; Institute of Tropical Medicine…
263	A school-based intervention programme to prevent anxiety and depression among Chinese children during the COVID-19 pandemic.	Li, Jiameng and Hesketh, Therese	2024	0	Child & Adolescent Psychiatry & Mental Health	1753-2000	18	1	2025-12-01	10.1186/s13034-024-00758-4	https://search.ebscohost.com/login.aspx?direct=true&db=jlh&AN=177949948&site=ehost-live	Background: Child and adolescent mental health is a major public health concern worldwide. The development of children's social and emotional skills helps to improve mental health and wellbeing, and prevent anxiety and depression. The school-based social emotional learning (SEL) programmes have proved effective in a number of countries. But in Mainland China, there has been no empirical research …	BioMed Central	["Centre for Global Health, Zhejiang University School of Medicine, 866 Yuhangtang Road, Xihu District, Hangzhou, Zhejiang Province, People's Republic of China", "The Institute for Global Health, UCL, 30 Guilford St, WC1NEH, London, UK"]
264	A school-based intervention to reduce gender-stereotyping.	Spinner, Lauren and Tenenbaum, Harriet R. and Cameron, Lindsey and Wallinheimo, Anna-Stiina	2021	0	School Psychology International	0143-0343	42	4	422-449	10.1177/01430343211009944	https://search.ebscohost.com/login.aspx?direct=true&db=jlh&AN=151282002&site=ehost-live	Children's adherence to gender stereotypes can be detrimental, yet interventions to tackle stereotyping have achieved mixed success. Few studies have examined interventions developed collaboratively by educators and researchers, and the impact of interventions that focus on increasing perceived similarities between genders has yet to be tested. The present study evaluated an intervention among 6-…	Sage Publications Inc.	["2240 University of Kent, UK", "3660 University of Surrey, UK"] Thousand Oaks, California
265	A School-Based Intervention Using Health Mentors to Address Childhood Obesity by Strengthening School Wellness Policy.	Narayanan, Nisha and Nagpal, Nikita and Zieve, Hillary and Vyas, Aashay and Tatum, Jonathan and Ramos, Margarita and McCarter Jr., Robert and Lucas, Candice Taylor and Mietus-Snyder, Michele and McCarter, Robert Jr	2019	0	Preventing Chronic Disease	1545-1151	16		2014-01-01	10.5888/pcd16.190054	https://search.ebscohost.com/login.aspx?direct=true&db=jlh&AN=139910406&site=ehost-live	Purpose and Objectives: The objective of our study was to strengthen wellness policy in Title 1 schools by implementing a mentored behavior-change model that extends the continuum of care from academic to community settings and mobilizes existing public resources in accordance with US Preventive Services Task Force screening guidelines for childhood obesity management.Intervention Approach: Team …	National Center for Chronic Disease Prevention & Health Promotion	["Division of Pediatric Emergency Medicine, New York University Langone Medical Center, New York, New York.", "Department of General Pediatrics, New York University School of Medicine, Bellview Hospital Center, New York, New York.", "Department of Pediatrics, Children‚Äôs Hospital of Orange County, Irvine, California.", "Department of General Pediatrics, Valley Children‚Äôs Healthcare, Irvine, Ca…
266	A school‚Äêbased physical activity intervention on psychosocial health outcomes among 11‚Äê and 12‚Äêyear‚Äêolds ‚Äì HOPP‚Äêproject.	Tennfjord, Merete Kolberg and Strand, Martin Frank and √òstby, Nora and Harb√∏, Kristin Margrethe Tange and Fredriksen, Per Morten	2023	0	Scandinavian Journal of Medicine & Science in Sports	0905-7188	33	4	455-464	10.1111/sms.14278	https://search.ebscohost.com/login.aspx?direct=true&db=jlh&AN=162397173&site=ehost-live	The purpose was to investigate the effect of a school‚Äêbased physical activity (PA)‚Äêintervention among 11‚Äê and 12‚Äêyear‚Äêolds (6th‚Äê and 7th graders) across 4 years. Seven primary schools in Horten municipality in Norway received 45 min daily extra PA as part of the curriculum. The intervention started in 2015 with follow‚Äêup in 2016‚Äì2019. The effect was measured after 1‚Äì4 years of p…	Wiley-Blackwell	["School of Health Sciences, Kristiania University College, Oslo, Norway", "Inland Norway University of Applied Science, Faculty of Health and Social Sciences, Lillehammer, Norway"] Malden, Massachusetts
267	A scoping review and assessment of essential elements of shared decision-making of parent-involved interventions in child and adolescent mental health.	Liverpool, Shaun and Pereira, Brent and Hayes, Daniel and Wolpert, Miranda and Edbrooke-Childs, Julian	2021	0	European Child & Adolescent Psychiatry	1018-8827	30	9	1319-1338	10.1007/s00787-020-01530-7	https://search.ebscohost.com/login.aspx?direct=true&db=jlh&AN=152446320&site=ehost-live	Parents play a critical role in child and adolescent mental health care and treatment. With the increasing implementation of shared decision-making (SDM) across health settings, there is a growing need to understand the decision support interventions used to promote SDM in child and adolescent mental health services (CAMHS). The overall aim of this review is to identify and examine the existing d…	Springer Nature	["Evidence-Based Practice Unit, Anna Freud National Centre for Children and Families, 4-8 Rodney Street, London, UK", "University College London, London, UK", "The Chicago School of Professional Psychology, Chicago, USA"] New York, New York
268	A scoping review of gamification for mental health in children: Uncovering its key features and impact.	Xie, Huiting	2022	0	Archives of Psychiatric Nursing	0883-9417	41		132-143	10.1016/j.apnu.2022.07.003	https://search.ebscohost.com/login.aspx?direct=true&db=jlh&AN=160366020&site=ehost-live	Mental health conditions in children and adolescents have wide-ranging effects, limiting opportunities for future productive lives. While there has been an upsurge of interest in using games for learning, gamification to optimize health outcomes is worth reviewing when this approach to address mental health conditions is in its infancy. A literature search was conducted with two hundred and fifte…	Elsevier B.V.	Institute of Mental Health, Buangkok Green Medical Park, 10 Buangkok View, 539747, Singapore Philadelphia, Pennsylvania
269	A Scoping Review of Mental Health and Wellbeing Outcome Measures for Children and Young People: Implications for Children in Out-of-home Care.	Jacobs, Paula and Power, Luke and Davidson, Gavin and Devaney, John and McCartan, Claire and McCusker, Pearse and Jenkins, Ruth	2024	0	Journal of Child & Adolescent Trauma	1936-1521	17	2	159-185	10.1007/s40653-023-00566-6	https://search.ebscohost.com/login.aspx?direct=true&db=jlh&AN=178086125&site=ehost-live	Purpose: One of the challenges for mental health research is the lack of an agreed set of outcome measures that are used routinely and consistently between disciplines and across studies in order to build a more robust evidence base for how to better understand young people's mental health and effectively address diverse needs. Methods: This study involved a scoping review of reviews on consensus…	Springer Nature	["https://ror.org/045wgfr59 Faculty of Social Sciences, Social Work, University of Stirling, Colin Bell Building, Stirling, UK", "https://ror.org/01nrxwf90 School of Social and Political Science, University of Edinburgh, Edinburgh, UK", "https://ror.org/00hswnk62 School of Social Sciences, Education and Social Work, Queen's University Belfast, Belfast, UK", "https://ror.org/01nrxwf90 Academic Sup…
270	A Scoping Review of Non-Pharmacological Health Education Provided to Families of Children With Idiopathic Childhood Constipation Within Primary Health Care.	Houghton, Davina and Arabiat, Diana and Ireson, Deborah and M√∂relius, Evalotte	2022	1	Journal of Primary Care & Community Health	2150-1319	13		2017-01-01	10.1177/21501319221117781	https://search.ebscohost.com/login.aspx?direct=true&db=jlh&AN=158721507&site=ehost-live	Objectives: Idiopathic childhood constipation is a prevalent condition that initially brings the child under the care of the primary health care team. Although it is acknowledged that health education is crucial to reducing chronicity, the range of evidenced-based non-pharmacological health education provided to families has not previously been reviewed. For this scoping review, 4 research questi…	Sage Publications Inc.	["Edith Cowan University, Joondalup, Perth, WA, Australia", "Joondalup Health Campus, Joondalup, Perth, WA, Australia", "The University of Jordan, Amman, Jordan", "Edith Cowan University, Bunbury, WA, Australia"] Thousand Oaks, California
271	A Scoping Review of Non-Pharmacological Health Education Provided to Families of Children With Idiopathic Childhood Constipation Within Primary Health Care.	Houghton, Davina and Arabiat, Diana and Ireson, Deborah and M√∂relius, Evalotte	2022	1	Journal of Primary Care & Community Health	2150-1319	13		2017-01-01	10.1177/21501319221117781	https://search.ebscohost.com/login.aspx?direct=true&db=jlh&AN=161704251&site=ehost-live	Objectives: Idiopathic childhood constipation is a prevalent condition that initially brings the child under the care of the primary health care team. Although it is acknowledged that health education is crucial to reducing chronicity, the range of evidenced-based non-pharmacological health education provided to families has not previously been reviewed. For this scoping review, 4 research questi…	Sage Publications Inc.	["Edith Cowan University, Joondalup, Perth, WA, Australia", "Joondalup Health Campus, Joondalup, Perth, WA, Australia", "The University of Jordan, Amman, Jordan", "Edith Cowan University, Bunbury, WA, Australia"] Thousand Oaks, California
272	A Scoping Review of Research on the Human Milk Microbiome.	Groer, Maureen Wimberly and Morgan, Katherine Hope and Louis-Jacques, Adetola and Miller, Elizabeth M.	2020	0	Journal of Human Lactation	0890-3344	36	4	628-643	10.1177/0890334420942768	https://search.ebscohost.com/login.aspx?direct=true&db=jlh&AN=146991215&site=ehost-live	Background: The human milk microbiome is an emerging scientific area. Careful, accurate collection and measurement for microbial sequencing is imperative. There is controversy about a core microbiome, and little is known about factors that influence composition. Even less known are ways that the milk microbiome might seed the infant gut and affect health. Research aim: The aim of this paper is to…	Sage Publications Inc.	["7831 University of South Florida College of Nursing, Tampa, FL, USA", "Morsani College of Medicine, Tampa, FL, USA", "Department of Anthropology, Department of Anthropology, Department of Anthropology, FL, USA", "4292 University of Tennessee College of Nursing, Knoxville, TN, USA"] Thousand Oaks, California
273	A scoping review of social network analyses in interorganizational collaboration studies for child mental health.	Bustos, Tatiana E.	2020	0	Children & Youth Services Review	0190-7409	119		N.PAG-N.PAG	10.1016/j.childyouth.2020.105569	https://search.ebscohost.com/login.aspx?direct=true&db=jlh&AN=147583619&site=ehost-live	‚Ä¢ Diverse community-based organizations collaborate to improve child mental health. ‚Ä¢ SNA techniques provided practical insights into CBO interactions in collaboration. ‚Ä¢ SNA helped reveal underlying processes in access to resources and power. ‚Ä¢ Stakeholders can use SNA to drive decisions for resource and funding allocation. Twenty percent of children in the U.S. experience mental illness…	Pergamon Press - An Imprint of Elsevier Science	Department of Psychology, Michigan State University, East Lansing, MI, USA
274	A Scoping Review of the Psychological and Emotional Impact of the COVID-19 Pandemic on Children and Young People.	Jones, K. and Mallon, Sharon and Schnitzler, Katy	2023	0	Illness, Crisis & Loss	1054-1373	31	1	175-199	10.1177/10541373211047191	https://search.ebscohost.com/login.aspx?direct=true&db=jlh&AN=160046735&site=ehost-live	Background: The COVID-19 pandemic has resulted in many changes to the lives of children and young people. Our aim is to explore the impact of the pandemic on the mental health of children and young people (ages 5‚Äì21). Methods: The Preferred Reporting Items for Systematic Review and Meta-Analyses (PRISMA) guidelines was used to report the findings of this rapid review. Results: Children and youn…	Sage Publications Inc.	["The Open University, Walton Drive, Buckinghamshire MK7 6AA, UK", "Health and Social Care, 172243The Open University Faculty of Wellbeing Education and Language Studies, Milton Keynes, UK", "Health and Social Care, 172243The Open University Faculty of Education and Language Studies, Milton Keynes, UK"] Thousand Oaks, California
275	A scoping review of the role of policy in mitigating childhood obesity in underserved populations using the RE‚ÄêAIM framework.	Gance‚ÄêCleveland, Bonnie and Frenn, Marilyn and Browne, Nancy and Greenberg, Cindy Smith and Snethen, Julia A. and Hodges, Eric A. and Fial, Alissa V. and Small, Leigh and Irving, Sharon Y.	2024	0	Worldviews on Evidence-Based Nursing	1545-102X	21	4	445-453	10.1111/wvn.12725	https://search.ebscohost.com/login.aspx?direct=true&db=jlh&AN=178882645&site=ehost-live	Background: Childhood obesity is an escalating crisis in the United States. Health policy may impact this epidemic which disproportionally affects underserved populations. Aim: The aim was to use the reach, effectiveness, adoption, implementation, and maintenance (RE‚ÄêAIM) framework to assess health policy impact on preventing or treating school‚Äêaged children (5 > 18 years) with obesity in und…	Wiley-Blackwell	["University of Colorado, University of Colorado Anschutz Medical Campus, Aurora Colorado,, USA", "Marquette University College of Nursing, Milwaukee Wisconsin,, USA", "Dr. Allen Browne, LLC, Falmouth Maine,, USA", "California State University, Fullerton, Fullerton California,, USA", "University of Wisconsin‚ÄêMilwaukee, School of Nursing, Milwaukee Wisconsin,, USA", "The University of North Caro…
276	A scoping review of the roles, training, and impact of community health workers in oral health.	Garcia, Dina T. and Lawson, Jaime A. and Brody, Erica R. and McKernan, Susan C. and Raskin, Sarah E. and Arauz, Nixon R. and Mosavel, Maghboebah and Brickhouse, Tegwyn H.	2021	0	Community Dental Health	0265-539X	38	3	198-208	10.1922/CDH_00370Garcia11	https://search.ebscohost.com/login.aspx?direct=true&db=jlh&AN=155028693&site=ehost-live	Objective: To synthesize English or Spanish-language literature on community health workers' (CHWs') roles, training, and impact in oral health. Basic research design: A scoping review conducted in accordance with the Arksey and O'Malley (2005) methodological framework. Method: Electronic literature searches were conducted in Medline (Ovid), Embase (Ovid), DOSS, CINAHL, Web of Science, and Global…	Sage Publications Inc.	["Department of Health Behavior and Policy, Virginia Commonwealth University, School of Medicine, United States", "Tompkins-McCaw Library for the Health Sciences, Virginia Commonwealth University, United States", "Department of Preventive and Community Dentistry, University of Iowa College of Dentistry, United States", "L. Douglas Wilder School of Government and Public Affairs, Virginia Commonwea…
277	A Scoping Review to Identify Community- and Societal-Level Strategies Evaluated from 2013 to 2023 for Their Potential Impact on Child Well-Being in the United States.	Ports, Katie A. and Rostad, Whitney L. and Coyne, Peter and Dunning, Jadyn and Gonzalez, Andrea E. and Troy, Adam	2024	0	Children	2227-9067	11	9	1070	10.3390/children11091070	https://search.ebscohost.com/login.aspx?direct=true&db=jlh&AN=180017990&site=ehost-live	There is increased recognition for solutions that address the social determinants of health (SDOHs)‚Äîthe context in which families are raising children. Unfortunately, implementing solutions that address inequities in the SDOHs has proven to be difficult. Many child and family serving systems and communities do not know where to start or do not have the capacity to identify and implement upstrea…	MDPI	American Institutes for Research, 1400 Crystal Drive, 10th Floor, Arlington, VA 22202-3289, USA
278	A Simulator to Improve Awareness of Rollover Risk and Stimulate Safer Driving Behavior Among Young All-Terrain (ATV) Drivers...2013 Agricultural Safety Summit	Cavallo, Eugenio and G√∂r√ºc√º, Serap and Murphy, Dennis	2014	0	Journal of Agromedicine	1059-924X	19	2	208-208	10.1080/1059924X.2014.889619	https://search.ebscohost.com/login.aspx?direct=true&db=jlh&AN=103962371&site=ehost-live		Taylor & Francis Ltd	["Institute for Agricultural and Earth Moving Machines (IMAMOTER), Torino, Italy", "Departments of Biosystems Engineering, Faculty of Agriculture, Mustafa Kemal University, Turkey", "Departments of Agricultural and Biological Engineering, Pennsylvania State University, Pennsylvania, USA U2 - PMID: NLM24911707."] Philadelphia, Pennsylvania
279	A socio-ecological analysis of risk, protective and promotive factors for the mental health of Burundian refugee children living in refugee camps.	Scharpf, Florian and Mkinga, Getrude and Masath, Faustine Bwire and Hecker, Tobias	2021	0	European Child & Adolescent Psychiatry	1018-8827	30	10	1651-1662	10.1007/s00787-020-01649-7	https://search.ebscohost.com/login.aspx?direct=true&db=jlh&AN=152948249&site=ehost-live	Children and adolescents' mental health risk and resilience arise from a complex interplay of factors on several socio-ecological levels. However, little is known about the factors that shape the mental health of refugee youth living in refugee camps close to ongoing conflict. We conducted a cross-sectional study with a representative sample of 217 Burundian refugee children aged 7‚Äì15 and their…	Springer Nature	["Department of Psychology, Bielefeld University, P. O. Box 100131, 33501, Bielefeld, Germany", "Department of Educational Psychology and Curriculum Studies, Dar es Salaam University College of Education, Dar es Salaam, Tanzania", "Vivo International, Konstanz, Germany", "Department of Psychology, University of Zurich, Zurich, Switzerland"] New York, New York
280	A socio-ecological approach to physical activity interventions in childcare: a systematic review.	Meht√§l√§, Marjo Anette Kristiina and S√§√§kslahti, Arja Kaarina and Inkinen, Mari Elina and Poskiparta, Marita Eija Helena	2014	0	International Journal of Behavioral Nutrition & Physical Activity	1479-5868	11		2022-01-01	10.1186/1479-5868-11-22	https://search.ebscohost.com/login.aspx?direct=true&db=jlh&AN=104045238&site=ehost-live		BioMed Central	["Department of Health Sciences, University of Jyv√§skyl√§, Keskussairaalantie 4, Jyv√§skyl√§ 40014, Finland", "Department of Sport Sciences, University of Jyv√§skyl√§, Jyv√§skyl√§, Finland"]
281	A Study of Head Lice Infestation (Pediculosis Capitis) among Primary School Students in the Villages of Abadan in 2012.	Salehi, Shayesteh and Ban, Maryam	2014	0	International Journal of Community Based Nursing & Midwifery	2322-4835	2	3	196-200		https://search.ebscohost.com/login.aspx?direct=true&db=jlh&AN=98607361&site=ehost-live		Shiraz University of Medical Sciences	Department of Nursing, Khorasgan (Isfahan) Branch, Islamic Azad University, Isfahan, Iran Shiraz, <Blank>
282	A Study of Maternal Patients Diagnosed with Inborn Errors of Metabolism Due to Positive Newborn Mass Screening in Their Newborns.	Onuki, Takanori and Hiroshima, Shota and Sawano, Kentaro and Shibata, Nao and Ogawa, Yohei and Nagasaki, Keisuke and Nyuzuki, Hiromi	2023	0	Children	2227-9067	10	8	1341	10.3390/children10081341	https://search.ebscohost.com/login.aspx?direct=true&db=jlh&AN=170738614&site=ehost-live	Background: There are reports of mothers being diagnosed with inborn errors of metabolism (IEM) via positive newborn screening (NBS) of their newborns. Mothers with IEM are often considered to have mild cases of little pathological significance. Based in Niigata Prefecture, this study aimed to investigate mothers newly diagnosed with IEM via positive NBS in their newborns using tandem mass spectr…	MDPI	Division of Pediatrics, Department of Homeostatic Regulation and Development, Niigata University Graduate School of Medicine and Dental Sciences, Niigata 951-8510, Japan
283	A Study of Sick Newborn for Inborn Error of Metabolism by Tandem Mass Spectrometry.	Bhautara, Rahul and Agarwal, Kamlesh Kumar and Gupta, Ashok and Goyal, Manisha and Kapoor, Seema	2022	0	Journal of Neonatology	0973-2179	36	2	125-129	10.1177/09732179221100447	https://search.ebscohost.com/login.aspx?direct=true&db=jlh&AN=157612237&site=ehost-live		Sage Publications Inc.	["Bhutra Hospital, Nagaur, Rajasthan, India", "Department of Paediatrics, SMS Medical College, Jaipur, Rajasthan, India", "Division of Genetics, Department of Paediatrics, Maulana Azad Medical College, New Delhi, India"] Thousand Oaks, California
284	A Study of the Food Environment at Australian Family Day Care.	Wallace, Ruth and Mills, Brennen	2019	0	Nutrients	2072-6643	11	10	2395-2395	10.3390/nu11102395	https://search.ebscohost.com/login.aspx?direct=true&db=jlh&AN=139297069&site=ehost-live	Overweight and obesity in childhood is a significant public health issue. Family day care (FDC) offers a setting where good eating habits can be nurtured in young children, yet often the food environment is unhealthy. This study aims to determine FDC educators' knowledge and confidence about nutrition and the barriers and enablers to supporting healthy food environments. Australian FDC educators …	MDPI	School of Medical and Health Sciences, Edith Cowan University, Joondalup 6027, Australia
285	A Study to Assess the Effectiveness of Child to Child Approach on Knowledge and Practices Regarding Hand Washing among the Primary School Children of a Selected School Faridkot, Punjab.	Kaur, Parminder and Kaur, Mal Hardeep and Bhupinder, Kaur	2019	0	International Journal of Nursing Education	0974-9349	11	4	61-64	10.5958/0974-9357.2019.00090.4	https://search.ebscohost.com/login.aspx?direct=true&db=jlh&AN=139736102&site=ehost-live	Introduction: Hand washing is part of our life. Hands are the main cause for disease transmission. They spread vector infection from one person to another. Hand washing with soap (HWWS) is a simple and effective measure to prevent transmission of fecaloral disease and other infectious diseases in school-age children. There are over 10 million episodes of food related infection in a year but most …	Institute of Medico-legal publications Pvt Ltd	["M.Sc. Lecturer, Saraswati Nursing Institute, Kurali", "Professor, University College of Nursing, BFUHS, Faridkot"]
286	A Study to Assess the Knowledge on Factors Influencing Childhood Obesity among School Children in Selected School, Kanchipuram District, Tamilnadu.	B., Indra and R., Vinitha Ravi and G., Udhaya Kumar and Thivya, N.	2019	0	Medico-Legal Update	0971-720X	19	2	70-72	10.5958/0974-1283.2019.00147.6	https://search.ebscohost.com/login.aspx?direct=true&db=jlh&AN=138233255&site=ehost-live	Childhood obesity is a major public health crisis nationally and internationally. Hence, effective intervention strategies are being used to prevent and control obesity in children is necessary8. The study was conducted to assess the knowledge on factors influencing childhood obesity among school children in selected schools at Kanchipuram. District, Tamil Nadu. The objectives of the study were t…	Institute of Medico-legal publications Pvt Ltd	["III year B.SC (Nursing) Student, Department of Community Health Nursing, Chettinad College of Nursing, Chettinad Academy of Research & Education, Kelambakkam, Kanchipuram Ddistrict, Tamilnadu, India", "Assistant Professor, Department of Community Health Nursing, Chettinad College of Nursing, Chettinad Academy of Research & Education, Kelambakkam, Kanchipuram Ddistrict, Tamilnadu, India"]
287	A Study to Assess the Risk of COVID-19 Infection in the Paediatric Age Group by Serosurvey in Four Blocks of the District Gwalior.	Tiwari, Ranjana and Mishra, Vaibhav and Bansal, Manoj and Diwakar, Avadhesh and Khetan, Rishika and Shukla, Durgesh	2023	0	Journal of Medical Evidence	2667-0720	4	2	124-129	10.4103/JME.JME_32_22	https://search.ebscohost.com/login.aspx?direct=true&db=jlh&AN=173741684&site=ehost-live		Wolters Kluwer India Pvt Ltd	["Department of Community Medicine, G. R. Medical College, Gwalior, Madhya Pradesh, India", "Department of Microbiology, G. R. Medical College, Gwalior, Madhya Pradesh, India"]
288	A Study to Evaluate the Effectiveness of Structured Teaching Programme Regarding Control of Anemia and Worm Infestation among Male Adolescents at Madurai.	Thirunagalingapandiyan, Paulchamy and Muthamilselvi, G.	2022	0	International Journal of Nursing Education	0974-9349	14	2	186-190	10.37506/ijone.v14i2.18019	https://search.ebscohost.com/login.aspx?direct=true&db=jlh&AN=156568521&site=ehost-live	Background: The main objective of the study was to evaluate the effectiveness of Structured Teaching Programme regarding control of anemia and worm infestations among male adolescents at Madurai. Methods and Results : This study was employed at true experimental research design. Totally 60 male adolescents were included in the study. The study result showed that among control group pretest mean w…	Institute of Medico-legal publications Pvt Ltd	["PhD Scholar, Vinayaka Mission Research Foundation, Salem", "Principal VMCONPuduchery"]
289	A Successful Program for Training Parent Mentors to Provide Assistance With Obtaining Health Insurance for Uninsured Children.	Flores, Glenn and Walker, Candy and Hua Lin and Lee, Michael and Fierro, Marco and Henry, Monica and Massey, Kenneth and Portillo, Alberto	2015	0	Academic Pediatrics	1876-2859	15	3	275-281	10.1016/j.acap.2014.09.011	https://search.ebscohost.com/login.aspx?direct=true&db=jlh&AN=109798635&site=ehost-live		Elsevier B.V.	["Division of General Pediatrics, Department of Pediatrics, University of Texas Southwestern Medical Center, Dallas, Tex.; Division of General Pediatrics, Children's Medical Center! Dallas, Tex.", "Division of General Pediatrics, Department of Pediatrics, University of Texas Southwestern Medical Center, Dallas, Tex. U2 - PMID: NLM25447369."] New York, New York
290	A survey of iron supplementation, iron status surveillance, and erythropoiesis stimulating agent use in level III NICUs in the United States.	Tuttle, Jared J. and Bahr, Timothy M. and Tweddell, Sarah M. and Christensen, Robert D. and Ohls, Robin K.	2024	0	Journal of Perinatology	0743-8346	44	6	905-907	10.1038/s41372-024-01950-2	https://search.ebscohost.com/login.aspx?direct=true&db=jlh&AN=177741499&site=ehost-live		Springer Nature	["https://ror.org/047s7ex42 Division of Neonatology, Department of Pediatrics, University of Utah Health, Salt Lake City, UT, USA", "https://ror.org/04mvr1r74 Division of Neonatology, Department of Pediatrics, Intermountain Health, Murray, UT, USA"] Dordrecht, <Blank>
291	A survey of undernutrition in children under three years of age in rural Western China.	Pei, Leilei and Ren, Lin and Yan, Hong	2014	0	BMC Public Health	1471-2458	14	1	121-121	10.1186/1471-2458-14-121	https://search.ebscohost.com/login.aspx?direct=true&db=jlh&AN=104021356&site=ehost-live	Background: Childhood undernutrition adversely impacts child health and is one of China's largest health burdens. However, there is limited information on the current rate of childhood undernutrition in rural Western China. The purpose of this study was to investigate the prevalence of childhood undernutrition and explore its association with socio-economic characteristics in Western China.Method…	BioMed Central	Department of Epidemiology and Health Statistics, School of Public Health, Xi'an Jiaotong University Health Science Center, Xi'an, Shaanxi 710061, P,R, China. xjtu_yh.paper@aliyun.com. U2 - PMID: NLM24499429.
292	A Survey on Breastfeeding Practices on Neonatal Health Status.	Goti, Trusha S. and Anandh, S.	2019	0	Indian Journal of Physiotherapy & Occupational Therapy	0973-5674	13	3	145-148	10.5958/0973-5674.2019.00108.4	https://search.ebscohost.com/login.aspx?direct=true&db=jlh&AN=137918395&site=ehost-live	Objectives: To observe practices of exclusive breastfeeding and total period of breastfeeding among mothers with children under age group of 2 years in rural Karad, Maharashtra. Method: Ethical clearance was obtained from institutional ethical committee. A Total of 79 consecutive females aged between 20 to 35 years were interviewed. They were selected according to the inclusion and exclusion crit…	Institute of Medico-legal publications Pvt Ltd	["Final year, Faculty of Physiotherapy, Krishna Institute of Medical Sciences 'Deemed To Be' University, Karad, Maharashtra, India", "Professor, Department of Community Health Sciences, Faculty of Physiotherapy, Krishna Institute of Medical Sciences 'Deemed To Be' University, Karad, Maharashtra, India"]
293	A Syndemic Model of Women Incarcerated in Community Jails.	Kelly, Patricia J. and Cheng, An-Lin and Spencer-Carver, Elaine and Ramaswamy, Megha	2014	0	Public Health Nursing	0737-1209	31	2	118-125	10.1111/phn.12056	https://search.ebscohost.com/login.aspx?direct=true&db=jlh&AN=104040982&site=ehost-live	Objective The purpose of this study was to test whether variations in substance abuse, mental health diagnoses, individual experiences of violence, community experiences of violence, and incarceration history may be reduced to a single underlying syndemic factor for a sample of women incarcerated in three Midwestern U.S. jails. Design and Sample Secondary data analysis of a cross-sectional study …	Wiley-Blackwell	["School of Nursing and Health Studies, University of Missouri-Kansas City", "Department of Social Work, School of Liberal Arts, University of Missouri-Kansas City", "University of Kansas Medical Center U2 - PMID: NLM24588130."] Malden, Massachusetts
294	A systematic evaluation of physical activity and diet policies in Scotland: results from the 2021 Active Healthy Kids Report Card.	Tomaz, Simone A and Reilly, John J and Johnstone, Avril and Hughes, Adrienne and Robertson, Jenni and Craig, Leone C A and Bardid, Farid	2024	0	Journal of Public Health	1741-3842	46	2	e240-e247	10.1093/pubmed/fdae022	https://search.ebscohost.com/login.aspx?direct=true&db=jlh&AN=177611416&site=ehost-live	Background Policymaking regarding physical activity (PA) and diet plays an important role in childhood health promotion. This study provides a detailed examination of Scottish government and policy for child and adolescent PA and diet and discusses strengths and areas for improvement. Methods Scottish policy documents (n ¬†=¬†18 [PA]; n ¬†=¬†10 [diet])‚Äîpublished in 2011‚Äì20‚Äîwere reviewed for…	Oxford University Press / USA	["Faculty of Health Sciences and Sport, University of Stirling , Stirling, FK9 4LA , UK", "Physical Activity for Health Group , Department of Psychological Sciences and Health, University of Strathclyde , Glasgow, G1 1QE , UK", "MRC/CSO Social and Public Health Sciences Unit , School of Health and Wellbeing, University of Glasgow , Glasgow, G12 8TB , UK", "School of Pharmacy and Life Sciences, Ro…
295	A systematic literature review exploring the views and experiences of children and young people of the label Social, Emotional and Mental Health (SEMH).	Hickinbotham, Laura and Soni, Anita	2021	0	Emotional & Behavioural Difficulties	1363-2752	26	2	135-150	10.1080/13632752.2021.1894743	https://search.ebscohost.com/login.aspx?direct=true&db=jlh&AN=153154169&site=ehost-live	This article reports the findings from a systematic review of qualitative research evidence exploring the views of children and young people identified as having Social, Emotional and Mental Health (SEMH) needs and their experiences of the SEMH label. A systematic search identified seven papers that were reviewed using the Critical Appraisal Skills Programme (CASP) checklist. Thematic synthesis o…	Routledge	Disability, Inclusion and Special Needs (DISN), University of Birmingham, Birmingham, UK Oxfordshire, <Blank>
296	A systematic literature review of childhood externalizing psychopathology and later psychotic symptoms.	Gin, Kimberley and Stewart, Catherine and Jolley, Suzanne	2021	0	Clinical Psychology & Psychotherapy	1063-3995	28	1	56-78	10.1002/cpp.2493	https://search.ebscohost.com/login.aspx?direct=true&db=jlh&AN=148429549&site=ehost-live	Childhood onset mental health difficulties are known to be associated with later mental health disorders and worse prognoses in adulthood. Individuals who develop schizophrenia present, from childhood onwards, with cognitive deficits, psychotic‚Äêlike experiences (PLEs) and internalizing and externalizing problems (EPs). People with a diagnosis of a schizophrenia spectrum disorder (SSD) are also …	Wiley-Blackwell	["King's College London, Department of Psychology, Institute of Psychiatry Psychology and Neuroscience, London, UK", "South London and Maudsley NHS Foundation Trust, United Kingdom of Great Britain and Northern Ireland, London, UK"] Malden, Massachusetts
297	A systematic literature review of protective factors mitigating intimate partner violence exposure on early childhood health outcomes.	Spearman, Kathryn J. and Hoppe, Emily and Jagasia, Emma	2023	0	Journal of Advanced Nursing (John Wiley & Sons, Inc.)	0309-2402	79	5	1664-1677	10.1111/jan.15638	https://search.ebscohost.com/login.aspx?direct=true&db=jlh&AN=163704884&site=ehost-live	Aim: The objective of this integrative review was to critically synthesize the evidence on protective factors in early childhood that buffer the effects of exposure to intimate partner violence (IPV) on young children's health outcomes. Methods: Studies were eligible for inclusion in this review if the article was (a) in English, (b) title or abstract discussed protective factors, buffering, resi…	John Wiley & Sons, Inc.	Johns Hopkins School of Nursing, Baltimore Maryland, , USA
298	A Systematic Review and Meta-analysis of Childhood Health Utilities.	Kwon, Joseph and Kim, Sung Wook and Ungar, Wendy J. and Tsiplova, Kate and Madan, Jason and Petrou, Stavros	2018	0	Medical Decision Making	0272-989X	38	3	277-305	10.1177/0272989X17732990	https://search.ebscohost.com/login.aspx?direct=true&db=jlh&AN=128747338&site=ehost-live	Background. A common feature of most reviews or catalogues of health utilities has been their focus on adult health states or derivation of values from adult populations. More generally, utility measurement in or on behalf of children has been constrained by several methodological concerns. The objective of this study was to conduct the first comprehensive systematic review and meta-analysis of p…	Sage Publications Inc.	["Department of Economics, University of Warwick, Coventry, UK", "Warwick Medical School, University of Warwick, Coventry, UK", "Program of Child Health Evaluative Sciences, The Hospital for Sick Children Research Institute, Toronto, Canada", "Institute of Health Policy, Management and Evaluation, University of Toronto, Toronto, Canada"] Thousand Oaks, California
299	A systematic review and meta-analysis of screening and diagnostic accuracy for hearing loss among under-five children in South-Asian region.	Athe, Ramesh and Dwivedi, Rinshu and Sahoo, Krushna Chandra and Bhattacharya, Debdutta and Jain, Shalu and Pati, Sanghamitra	2022	0	International Journal of Human Rights in Healthcare	2056-4902	15	3	305-317	10.1108/IJHRH-01-2021-0018	https://search.ebscohost.com/login.aspx?direct=true&db=jlh&AN=157186316&site=ehost-live	Purpose: Congenital hearing disabilities among children are associated with lifetime discrepancies in the attainment of speech, poor academic-performance, socio-individual isolation and emotional-maladjustments. The present study aims to combine evidence from randomized, controlled trials to assess the accuracy of hearing-screening procedures and relative diagnostic-tests concomitant with partial…	Emerald Publishing Limited	["Data Science and Intelligent Systems, Indian Institute of Information Technology Dharwad, Dharwad, India and work based at ICMR- Regional Medical Research Centre, Bhubaneswar, India", "Science and Humanities, Indian Institute of Information Technology Tiruchirappalli, Tiruchirappalli, India and work based at ICMR- Regional Medical Research Centre, Bhubaneswar, India", "Health Technology Assessm…
300	A systematic review and meta-analysis of the overall effects of school-based obesity prevention interventions and effect differences by intervention components.	Liu, Zheng and Xu, Han-Meng and Wen, Li-Ming and Peng, Yuan-Zhou and Lin, Li-Zi and Zhou, Shuang and Li, Wen-Hao and Wang, Hai-Jun	2019	0	International Journal of Behavioral Nutrition & Physical Activity	1479-5868	16	1	N.PAG-N.PAG	10.1186/s12966-019-0848-8	https://search.ebscohost.com/login.aspx?direct=true&db=jlh&AN=139390196&site=ehost-live	Background: Childhood obesity is a serious public health concern. School-based interventions hold great promise to combat the rising trend of childhood obesity. This systematic review aimed to assess the overall effects of school-based obesity prevention interventions, and to investigate characteristics of intervention components that are potentially effective for preventing childhood obesity. Me…	BioMed Central	["Department of Maternal and Child Health, School of Public Health, Peking University, Beijing, China", "School of Public Health, Sydney Medical School, University of Sydney, Sydney, Australia"]
301	A systematic review and meta-analysis on screening lipid disorders in the pediatric age group.	Kelishadi, Roya and Haghdoost, Ali Akbar and Moosazadeh, Mahmood and Keikha, Mojtaba and Aliramezany, Maryam	2015	0	Journal of Research in Medical Sciences	1735-1995	20	12	1191-1199	10.4103/1735-1995.172989	https://search.ebscohost.com/login.aspx?direct=true&db=jlh&AN=112308862&site=ehost-live	Background: Different viewpoints exist about lipid screening in all children or only in children with positive family history (FH) of premature cardiovascular diseases (CVDs) or hypercholesterolemia. This systematic review and meta-analysis aim to assess the effectiveness of lipid screening in children and adolescents according to the existence of positive FH of CVD risk factors. Materials and Me…	Wolters Kluwer India Pvt Ltd	["Department of Pediatrics, Child Growth and Development Research Center, Research Institute for Primordial Prevention of Non Communicable Disease, Isfahan University of Medical Sciences, Isfahan, Iran", "Department of Biostatistics and Epidemiology, Research Center for Modeling in Health, Institute for Futures Studies in Health, Kerman University of Medical Sciences, Kerman, Iran", "Department o…
302	A systematic review investigating interventions that can help reduce consumption of sugar-sweetened beverages in children leading to changes in body fatness.	Avery, A. and Bostock, L. and McCullough, F.	2015	0	Journal of Human Nutrition & Dietetics	0952-3871	28		52-64	10.1111/jhn.12267	https://search.ebscohost.com/login.aspx?direct=true&db=jlh&AN=103926458&site=ehost-live	Background Both the prevalence of childhood obesity and the consumption of sugar-sweetened beverages ( SSBs) have increased globally. The present review describes interventions that reduce the consumption of SSBs in children and determines whether this leads to subsequent changes in body fatness. Methods Three databases were searched from 2000 to August 2013. Only intervention control trials, ‚â•…	Wiley-Blackwell	Division of Nutritional Sciences, University of Nottingham U2 - PMID: NLM25233843. Malden, Massachusetts
303	A Systematic Review of Data Collection Techniques Used to Measure Preschool Children's Knowledge of Food and Nutrition.	Wiseman, Nicola and Harris, Neil	2015	0	Journal of Nutrition Education & Behavior	1499-4046	47	4	345-353	10.1016/j.jneb.2015.03.013	https://search.ebscohost.com/login.aspx?direct=true&db=jlh&AN=109831399&site=ehost-live		Elsevier B.V.	School of Medicine, Gold Coast Campus, Griffith University, Gold Coast, Queensland, Australia; Population and Social Health Research Program, Menzies Health Institute Queensland, Gold Coast Campus, Griffith University, Southport, Queensland, Australia U2 - PMID: NLM25975958. New York, New York
304	A systematic review of evidence-based interventions for child and adolescent mental health problems in low- and middle-income countries.	Ribeiro, Wagner Silva and Grande, Ant√¥nio Jos√© and Hoffmann, Mauricio Scopel and Ziebold, Carolina and McDaid, David and Fry, Andra and Peixoto, Clayton and Miranda, Cl√°udio and King, Derek and Tomasi, Cristiane Damiani and Faustino, Christine and Leone, Sandra and Moraes, Silvia and Sch√§fer, Antonio Augusto and Alves, Veronica and Rosa, Maria Ines and Evans-Lacko, Sara	2023	0	Comprehensive Psychiatry	0010-440X	121		N.PAG-N.PAG	10.1016/j.comppsych.2022.152358	https://search.ebscohost.com/login.aspx?direct=true&db=jlh&AN=161307255&site=ehost-live	Treatments for mental health problems in childhood and adolescence have advanced in the last 15 years. Despite advances in research, most of the evidence on effective interventions comes from high-income countries, while evidence is scarce in low- and middle-income countries (LMICs), where 90% of world's children and adolescents live. The aim of this review was to identify evidence-based interven…	Elsevier B.V.	["Care Policy and Evaluation Centre, London School of Economics and Political Science, London, United Kingdom", "Universidade Estadual de Mato Grosso do Sul, Campo Grande, Brazil", "Universidade Federal de Santa Maria, Santa Maria, Brazil", "Departamento de Psiquiatria, Universidade Federal de S√£o Paulo, S√£o Paulo, Brazil", "Library, London School of Economics and Political Science, London, Uni…
305	A systematic review of interventions to promote physical activity in the preschool setting.	Temple, Melissa and Robinson, Jennifer C.	2014	0	Journal for Specialists in Pediatric Nursing	1539-0136	19	4	274-284	10.1111/jspn.12081	https://search.ebscohost.com/login.aspx?direct=true&db=jlh&AN=103911269&site=ehost-live	Purpose Conduct a systematic review of school-based interventions to promote physical activity in preschoolers. Design and Methods A systematic search of literature between 2002 and 2014 in nine electronic databases and reference lists was conducted using the terms physical activity combined with environment, children, or interventions. Results Fourteen articles were identified. Interventions wer…	Wiley-Blackwell	School of Nursing, University of Mississippi Medical Center U2 - PMID: NLM24888784. Malden, Massachusetts
306	A Systematic Review of Literature on Culturally Adapted Obesity Prevention Interventions for African American Youth.	Lofton, Saria and McNaughton, Diane B. and Julion, Wrenetha A. and Bergren, Martha Dewey and Keim, Kathryn S.	2016	0	Journal of School Nursing	1059-8405	32	1	32-46	10.1177/1059840515605508	https://search.ebscohost.com/login.aspx?direct=true&db=jlh&AN=112748161&site=ehost-live	Obesity and overweight prevalence in African American (AA) youth continues to be one of the highest of all major ethnic groups, which has led researchers to pursue culturally based approaches as a means to improve obesity prevention interventions. The purpose of this systematic review was to evaluate culturally adapted obesity prevention interventions targeting AA youth. A search of electronic da…	Sage Publications Inc.	["Department of Community, Systems and Mental Health Nursing, Rush University College of Nursing, Chicago, IL, USA", "Department of Women, Children and Family Nursing, Rush University College of Nursing, Chicago, IL, USA", "Advanced Population Health Nursing Program, College of Nursing, University of Illinois at Chicago, Chicago, IL, USA", "Rush University Medical Center, College of Health Scienc…
307	A Systematic Review of Longitudinal Trajectories of Mental Health Problems in Children with Neurodevelopmental Disabilities.	Danielsson, Henrik and Imms, Christine and Ivarsson, Magnus and Almqvist, Lena and Lundqvist, Lars-Olov and King, Gillian and Adams Lyngb√§ck, Liz and Andersson, Anna Karin and Arnell, Susann and Arvidsson, Patrik and Augustine, Lilly and Brooks, Rob and Eldh, Maria and Engde, Lisa and Engkvist, Helena and Gimbler Berglund, Ingalill and Green, Dido and Huus, Karina and Karlsson, Charlotte and Lyg…	2024	0	Journal of Developmental & Physical Disabilities	1056-263X	36	2	203-242	10.1007/s10882-023-09914-8	https://search.ebscohost.com/login.aspx?direct=true&db=jlh&AN=176384066&site=ehost-live	To review the longitudinal trajectories ‚Äì and the factors influencing their development ‚Äì of mental health problems in children with neurodevelopmental disabilities. Systematic review methods were employed. Searches of six databases used keywords and MeSH terms related to children with neurodevelopmental disabilities, mental health problems, and longitudinal research. After the removal of dup…	Springer Nature	["https://ror.org/05ynxx418 Department of Behavioural Sciences and Learning (IBL), Link√∂ping University, 581 83, Link√∂ping, Sweden", "Apex Australia Chair of Neurodevelopment and Disability, Melbourne, Australia", "The University of Melbourne, Murdoch Children's Research Institute, Melbourne, Australia", "https://ror.org/033vfbz75 M√§lardalen University, V√§ster√•s, Sweden", "https://ror.org/03…
308	A systematic review of randomized and case‚Äêcontrolled trials investigating the effectiveness of school‚Äêbased motor skill interventions in 3‚Äê to 12‚Äêyear‚Äêold children.	Eddy, Lucy H. and Wood, Megan L. and Shire, Katy A. and Bingham, Daniel D. and Bonnick, Emma and Creaser, Amy and Mon‚ÄêWilliams, Mark and Hill, Liam J.B.	2019	0	Child: Care, Health & Development	0305-1862	45	6	773-790	10.1111/cch.12712	https://search.ebscohost.com/login.aspx?direct=true&db=jlh&AN=139211075&site=ehost-live	Background: Research suggests that children identified with impaired motor skills can respond well to intensive therapeutic interventions delivered via occupational and physical therapy services. There is, however, a need to explore alternative approaches to delivering interventions outside traditional referral‚Äêbased clinic settings because limited resources mean such health services often stru…	Wiley-Blackwell	["School of Psychology, University of Leeds, Leeds UK", "Bradford Institute for Health Research, Bradford Teaching Hospitals Foundation Trust, Bradford UK"] Malden, Massachusetts
309	A Systematic Review of Resilience Factors for Psychosocial Outcomes During the Transition to Adulthood Following Childhood Victimisation.	Latham, Rachel M. and Newbury, Joanne B. and Fisher, Helen L.	2023	0	Trauma, Violence & Abuse	1524-8380	24	2	946-965	10.1177/15248380211048452	https://search.ebscohost.com/login.aspx?direct=true&db=jlh&AN=162352899&site=ehost-live	Exposure to childhood victimisation (i.e. abuse, neglect, domestic violence or bullying) can detrimentally impact later psychosocial adjustment. However, this is not the case for all victimised children; some do well despite their experiences and are considered to be resilient. Understanding the factors associated with such resilience is important to inform interventions to support better psychos…	Sage Publications Inc.	["Social, Genetic & Developmental Psychiatry Centre, Institute of Psychiatry, Psychology & Neuroscience, 4616 King's College London, London, UK", "ESRC Centre for Society and Mental Health, 4616 King's College London, London, UK", "Bristol Medical School: Population and Health Sciences, 1980 University of Bristol, Bristol, UK"] Thousand Oaks, California
310	A Systematic Review of Reviews of the Outcome of Severe Neglect in Underresourced Childcare Institutions.	Carr, Alan and Duff, Hollie and Craddock, Fiona	2020	0	Trauma, Violence & Abuse	1524-8380	21	3	484-497	10.1177/1524838018777788	https://search.ebscohost.com/login.aspx?direct=true&db=jlh&AN=143358047&site=ehost-live	The aim of the systematic review described in this article was to determine the outcomes for individuals exposed to severe neglect in congregate care institutions such as orphanages. In this context, severe neglect refers to failure to meet children's basic physical, developmental, and emotional needs due to inadequate resources. In this systematic review of previous systematic reviews and meta-a…	Sage Publications Inc.	["University College Dublin, Dublin 4, Ireland", "Clanwilliam Institute, Dublin 2, Ireland"] Thousand Oaks, California
311	A systematic review of school-based student peer-led oral health interventions to promote the oral health of school children.	Elsadek, Yasmen E. and Edwebi, Sakina and Turner, Abigail and Vinall-Collier, Karen and Csikar, Julia and Pavitt, Sue	2023	0	BMC Oral Health	1472-6831	23	1	2025-11-01	10.1186/s12903-023-03482-1	https://search.ebscohost.com/login.aspx?direct=true&db=jlh&AN=172894038&site=ehost-live	Background: Poor oral health in children highlights the need for prevention and effective interventions. During late childhood and adolescence, peer relationships can play a vital role in adopting and maintaining positive health behaviours. Aim: To identify the oral health outcomes of school-based student peer-led delivery of oral health interventions. Methods: A search strategy was developed, pi…	BioMed Central	https://ror.org/024mrxd33 School of Dentistry, Faculty of Medicine and Health, University of Leeds, Leeds, UK
312	A systematic review of self-neglect and its risk factors among community-dwelling older adults.	Yu M and Gu L and Shi Y and Wang W	2021	0	Aging & mental health	1364-6915 (Electronic)	25	12	2179-2190	10.1080/13607863.2020.1821168	https://pubmed.ncbi.nlm.nih.gov/32954788/	OBJECTIVES: To systematically review published evidence on self-neglect (SN) and its risk factors among community-dwelling older adults. METHOD: A comprehensive literature search was conducted in PubMed, Embase, CINAHL Plus, PsycINFO, and Scopus for studies that were published in English from inception to 8 April 2020. Grey database was also included to ensure a thorough search. The study quality…		England	32954788
313	A systematic review of shared decision making interventions in child and youth mental health: synthesising the use of theory, intervention functions, and behaviour change techniques.	Hayes, Daniel and Edbrooke-Childs, Julian and Town, Rosa and Wolpert, Miranda and Midgley, Nick	2023	0	European Child & Adolescent Psychiatry	1018-8827	32	2	209-222	10.1007/s00787-021-01782-x	https://search.ebscohost.com/login.aspx?direct=true&db=jlh&AN=162112691&site=ehost-live	Reviews around interventions to improve shared decision making (SDM) for child and youth mental health have produced inconclusive findings on what approaches increase participation. Importantly, the previous reviews did not explore the use of theory, as well as mechanisms of change (intervention functions) and active units of change (behaviour change techniques). The aim of this review was to exp…	Springer Nature	["Evidence Based Practice Unit, University College London and Anna Freud National Centre for Children and Families, 4-8 Rodney Street, N1 9JH, London, England", "Child Attachment and Psychological Therapies Research Unit (ChAPTRe), University College London and Anna Freud National Centre for Children and Families, 4-8 Rodney Street, N1 9JH, London, England", "Health Services and Population Resear…
314	A systematic review of studies on resilience and risk and protective factors for health among refugee children in Nordic countries.	Mattelin, Erica and Paidar, Kristina and S√∂derlind, Natalie and Fr√∂berg, Frida and Korhonen, Laura	2024	0	European Child & Adolescent Psychiatry	1018-8827	33	3	667-700	10.1007/s00787-022-01975-y	https://search.ebscohost.com/login.aspx?direct=true&db=jlh&AN=175635542&site=ehost-live	The Nordic welfare model is often used as an example for the promotion of health and wellbeing, even in vulnerable groups of children, such as refugees. Nonetheless, there are no published reviews on resilience and/or risk and protective factors for physical and mental health among refugee children living in Nordic countries. In this systematic review, we identified 5181 studies on the topic, scr…	Springer Nature	["https://ror.org/05ynxx418 Barnafrid and Department of Biomedical and Clinical Sciences, Link√∂ping University, Link√∂ping, Sweden", "https://ror.org/05ynxx418 Center for Social and Affective Neuroscience and Department of Biomedical and Clinical Sciences, Link√∂ping University, Link√∂ping, Sweden", "Department of Child and Adolescent Psychiatry, Region Halland, Kungsbacka, Sweden", "https://ror…
315	A systematic review of the causes and prevention strategies in reducing gun violence in the United States.	Sanchez, Carol and Jaguan, Daniella and Shaikh, Saamia and McKenney, Mark and Elkbuli, Adel	2020	0	American Journal of Emergency Medicine	0735-6757	38	10	2169-2178	10.1016/j.ajem.2020.06.062	https://search.ebscohost.com/login.aspx?direct=true&db=jlh&AN=147201155&site=ehost-live	Background: Approximately 100 lives are lost each day as a result of gun violence in the United States (US) with civilian mass shootings increasing annually. The gun violence rate in the US is almost 20 times higher than other comparable developed countries and has the most gun ownership per capita of any nation in the world. Understanding the causes and risk factors are paramount in understandin…	Elsevier B.V.	["Department of Surgery, Division of Trauma and Surgical Critical Care, Kendall Regional Medical Center, Miami, FL, USA", "University of South Florida, Tampa, FL, USA U2 - PMID: NLM33071102."] Philadelphia, Pennsylvania
316	A systematic review of the impact of parental socio-economic status and home environment characteristics on children's oral health related quality of life.	Kumar, Santhosh and Kroon, Jeroen and Lalloo, Ratilal	2014	0	Health & Quality of Life Outcomes	1477-7525	12	1	41-41	10.1186/1477-7525-12-41	https://search.ebscohost.com/login.aspx?direct=true&db=jlh&AN=104062171&site=ehost-live	Childhood circumstances such as socio-economic status and family structure have been found to influence psychological, psychosocial attributes and Oral Health Related Quality of Life (OHRQoL) in children. Therefore, the aim of this study was to conduct a systematic review of the published literature to assess the influence of parental Socio-Economic Status (SES) and home environment on children's…	BioMed Central	Population & Social Health Research Program, Griffith Health Institute, School of Dentistry and Oral Health, Gold Coast, Australia. santoshkumar.tadakamadla@griffithuni.edu.au. U2 - PMID: NLM24650192.
317	A Systematic Review of the Literature on Screening for Exercise-Induced Asthma: Considerations for School Nurses.	Worrell, Kelly and Shaw, Michele R. and Postma, Julie and Katz, Janet R.	2015	0	Journal of School Nursing	1059-8405	31	1	70-76	10.1177/1059840514523295	https://search.ebscohost.com/login.aspx?direct=true&db=jlh&AN=103751184&site=ehost-live		Sage Publications Inc.	["Providence Medical Research Center, Sacred Heart Medical Center and Children‚Äôs Hospital, Spokane, WA, USA", "College of Nursing, Washington State University, Spokane, WA, USA michele_shaw@wsu.edu", "College of Nursing, Washington State University, Spokane, WA, USA U2 - PMID: NLM24526571."] Thousand Oaks, California
318	A Systematic Review of the Literature Regarding Family Context and Mental Health of Children From Rural Methamphetamine-Involved Families: Implications for Rural Child Welfare Practice.	Sheridan, Kathryn	2014	0	Journal of Public Child Welfare	1554-8732	8	5	514-538	10.1080/15548732.2014.948584	https://search.ebscohost.com/login.aspx?direct=true&db=jlh&AN=103916808&site=ehost-live		Taylor & Francis Ltd	Illinois State University, Normal, IL, USA Philadelphia, Pennsylvania
319	A systematic review of the mental health changes of children and young people before and during the COVID-19 pandemic.	Kauhanen, Laura and Wan Mohd Yunus, Wan Mohd Azam and Lempinen, Lotta and Peltonen, Kirsi and Gyllenberg, David and Mishina, Kaisa and Gilbert, Sonja and Bastola, Kalpana and Brown, June S. L. and Sourander, Andre	2023	0	European Child & Adolescent Psychiatry	1018-8827	32	6	995-1013	10.1007/s00787-022-02060-0	https://search.ebscohost.com/login.aspx?direct=true&db=jlh&AN=163797334&site=ehost-live	There is increasing knowledge that the COVID-19 pandemic has had an impact on mental health of children and young people. However, the global evidence of mental health changes before compared to during the COVID-19 pandemic focusing on children and young people has not been systematically reviewed. This systematic review examined longitudinal and repeated cross-sectional studies comparing before …	Springer Nature	["Research Centre for Child Psychiatry, University of Turku, Turku, Finland", "INVEST Research Flagship, University of Turku, Turku, Finland", "Department of Psychology, Faculty of Social Sciences and Humanities, Universiti Teknologi Malaysia, Johor, Malaysia", "National Institute for Health and Welfare, Helsinki, Finland", "Department of Adolescent Psychiatry, Helsinki University Central Hospita…
320	A systematic review of the public health risks of bioaerosols from intensive farming.	Douglas, Philippa and Robertson, Sarah and Gay, Rebecca and Hansell, Anna L. and Gant, Timothy W.	2018	0	International Journal of Hygiene & Environmental Health	1438-4639	221	2	134-173	10.1016/j.ijheh.2017.10.019	https://search.ebscohost.com/login.aspx?direct=true&db=jlh&AN=128204244&site=ehost-live	Background: Population growth, increasing food demands, and economic efficiency have been major driving forces behind farming intensification over recent decades. However, biological emissions (bioaerosols) from intensified livestock farming may have the potential to impact human health. Bioaerosols from intensive livestock farming have been reported to cause symptoms and/or illnesses in occupati…	Elsevier GmbH, Urban & Fischer Verlag	["UK Small Area Health Statistics Unit, MRC-PHE Centre for Environment and Health, Imperial College London, London, United Kingdom", "Centre for Radiation, Chemical and Environmental Hazards, Public Health England, Harwell Campus, Didcot, Oxfordshire, United Kingdom", "Public Health and Primary Care, Imperial College Healthcare NHS Trust, United Kingdom U2 - PMID: NLM29133137."] London, <Blank>
321	A systematic review of the quality and scope of decision modelling studies in child oral health research.	Taylor, Greig D. and Carr, Katherine and Rogers, Helen J. and Vernazza, Chris R.	2021	0	BMC Oral Health	1472-6831	21	1	2025-12-01	10.1186/s12903-021-01680-3	https://search.ebscohost.com/login.aspx?direct=true&db=jlh&AN=151065589&site=ehost-live	Background: Decision analytic models are often used in economic evaluations to estimate long-term costs and effects of treatment which span beyond the time-frame of a clinical trial, therefore providing a better understanding of the long-term implications of decisions that conventional trial-based economic evaluations fail to provide. This is particularly relevant for considering oral health inte…	BioMed Central	["School of Dental Sciences, Faculty of Medical Sciences, Newcastle University, Newcastle upon Tyne, UK", "Newcastle upon Tyne Hospital NHS Foundation Trust, Newcastle upon Tyne, UK"]
322	A systematic review of the quality and scope of economic evaluations in child oral health research.	Rogers, H. J. and Rodd, H. D. and Vermaire, J. H. and Stevens, K. and Knapp, R. and El Yousfi, S. and Marshman, Z.	2019	0	BMC Oral Health	1472-6831	19	1	N.PAG-N.PAG	10.1186/s12903-019-0825-2	https://search.ebscohost.com/login.aspx?direct=true&db=jlh&AN=137275250&site=ehost-live	Background: Economic evaluations provide policy makers with information to facilitate efficient resource allocation. To date, the quality and scope of economic evaluations in the field of child oral health has not been evaluated. Furthermore, whilst the involvement of children in research has been actively encouraged in recent years, the success of this movement in dental health economics has not…	BioMed Central	["Unit of Oral Health, Dentistry and Society, School of Clinical Dentistry, University of Sheffield, Sheffield, UK", "Division of Child Health, TNO Institute for Applied Sciences, Leiden, The Netherlands", "Health Economics and Decision Science, School of Health and Related Research, University of Sheffield, Sheffield, UK"]
323	A systematic review of the quality of studies on dementia prevalence in Italy.	Bruti G and Cavallucci E and Mancini M and Bitossi A and Baldereschi M and Sorbi S	2016	1	BMC health services research	1472-6963 (Electronic)	16	1	615	10.1186/s12913-016-1871-y	https://pubmed.ncbi.nlm.nih.gov/27784338/	BACKGROUND: Dementia, including Alzheimer's disease (AD), is one of the most burdensome medical conditions. In order to better understand the epidemiology of dementia in Italy, we conducted a systematic search of studies published between 1980 and April 2014 investigating the prevalence of dementia and AD in Italy and then evaluated the quality of the selected studies. METHODS: A systematic searc…		England	27784338	PMC5081842
324	A systematic review of the quality of studies on dementia prevalence in Italy.	Bruti G and Cavallucci E and Mancini M and Bitossi A and Baldereschi M and Sorbi S	2016	1	BMC health services research	1472-6963 (Electronic)	16	1	507	10.1186/s12913-016-1741-7	https://pubmed.ncbi.nlm.nih.gov/27659233/	BACKGROUND: Dementia, including Alzheimer's disease (AD), is one of the most burdensome medical conditions. In order to better understand the epidemiology of dementia in Italy, we conducted a systematic search of studies published between 1980 and April 2014 investigating the prevalence of dementia and AD in Italy and then evaluated the quality of the selected studies. METHODS: A systematic searc…		England	27659233	PMC5034570
325	A systematic review of tools designed for teacher proxy-report of children's physical literacy or constituting elements.	Essiet, Inimfon A. and Lander, Natalie J. and Salmon, Jo and Duncan, Michael J. and Eyre, Emma L. J. and Ma, Jiani and Barnett, Lisa M.	2021	1	International Journal of Behavioral Nutrition & Physical Activity	1479-5868	18	1	1948-01-01	10.1186/s12966-021-01162-3	https://search.ebscohost.com/login.aspx?direct=true&db=jlh&AN=153098187&site=ehost-live	Background: Physical literacy (PL) in childhood is essential for a healthy active lifestyle, with teachers playing a critical role in guiding its development. Teachers can assist children to acquire the skills, confidence, and creativity required to perform diverse movements and physical activities. However, to detect and directly intervene on the aspects of children's PL that are suboptimal, tea…	BioMed Central	["School of Health and Social Development, Deakin University, Geelong, Victoria, Australia", "Centre for Sport, Exercise and Life Sciences, Coventry University, Coventry, UK", "School of Education, Deakin University, Geelong, Victoria, Australia", "Institute for Physical Activity and Nutrition, School of Exercise and Nutrition Science, Deakin University, Geelong, Victoria, Australia", "Institute …
326	A systematic review of tools designed for teacher proxy-report of children's physical literacy or constituting elements.	Essiet, Inimfon A. and Lander, Natalie J. and Salmon, Jo and Duncan, Michael J. and Eyre, Emma L. J. and Ma, Jiani and Barnett, Lisa M.	2021	1	International Journal of Behavioral Nutrition & Physical Activity	1479-5868	18	1	1948-01-01	10.1186/s12966-021-01162-3	https://search.ebscohost.com/login.aspx?direct=true&db=jlh&AN=154173450&site=ehost-live	Background: Physical literacy (PL) in childhood is essential for a healthy active lifestyle, with teachers playing a critical role in guiding its development. Teachers can assist children to acquire the skills, confidence, and creativity required to perform diverse movements and physical activities. However, to detect and directly intervene on the aspects of children's PL that are suboptimal, tea…	BioMed Central	["School of Health and Social Development, Deakin University, Geelong, Victoria, Australia", "Centre for Sport, Exercise and Life Sciences, Coventry University, Coventry, UK", "School of Education, Deakin University, Geelong, Victoria, Australia", "Institute for Physical Activity and Nutrition, School of Exercise and Nutrition Science, Deakin University, Geelong, Victoria, Australia", "Institute …
327	A Systematic Review to Assess Sugar-Sweetened Beverage Interventions for Children and Adolescents across the Socioecological Model.	Lane, Hannah and Porter, Kathleen and Estabrooks, Paul and Zoellner, Jamie	2016	0	Journal of the Academy of Nutrition & Dietetics	2212-2672	116	8	1295-1307.e6	10.1016/j.jand.2016.04.015	https://search.ebscohost.com/login.aspx?direct=true&db=jlh&AN=116907301&site=ehost-live	Sugar-sweetened beverage (SSB) consumption among children and adolescents is a determinant of childhood obesity. Many programs to reduce consumption across the socioecological model report significant positive results; however, the generalizability of the results, including whether reporting differences exist among socioecological strategy levels, is unknown. This systematic review aimed to exami…	Elsevier B.V.	New York, New York
328	A systems thinking approach to understanding youth active recreation.	Koorts, Harriet and Salmon, Paul M. and Swain, Christopher T. V. and Cassar, Samuel and Strickland, David and Salmon, Jo	2022	0	International Journal of Behavioral Nutrition & Physical Activity	1479-5868	19	1	2019-01-01	10.1186/s12966-022-01292-2	https://search.ebscohost.com/login.aspx?direct=true&db=jlh&AN=156889843&site=ehost-live	Background: Active recreation contributes to child and adolescent physical activity, however, factors affecting uptake are poorly understood at the systems level. The aims of this study were: (1) to use systems analysis methods to understand youth active recreation in Victoria, Australia, (ii) identify potential system leverage points to enhance active recreation, and (iii) explore stakeholder vi…	BioMed Central	["School of Exercise and Nutrition Sciences, Institute for Physical Activity and Nutrition (IPAN), Deakin University, 221 Burwood Highway, Burwood, 3125, Geelong, VIC, Australia", "Centre for Human Factors and Sociotechnical Systems, University of the Sunshine Coast, Sunshine Coast, Queensland, Australia", "Cancer Epidemiology Division, Cancer Council Victoria, Melbourne, Australia", "Sport and R…
329	A tablet-based game for the assessment of visual motor skills in autistic children.	Perochon, Sam and Matias Di Martino, J. and Carpenter, Kimberly L. H. and Compton, Scott and Davis, Naomi and Espinosa, Steven and Franz, Lauren and Rieder, Amber D. and Sullivan, Connor and Sapiro, Guillermo and Dawson, Geraldine	2023	0	NPJ Digital Medicine	2398-6352	6	1	2013-01-01	10.1038/s41746-023-00762-6	https://search.ebscohost.com/login.aspx?direct=true&db=jlh&AN=161692043&site=ehost-live		Springer Nature	["Department of Electrical and Computer Engineering, Duke University, Durham, NC, USA", "Ecole Normale Sup√©rieure Paris-Saclay, Gif-Sur-Yvette, France", "Department of Psychiatry and Behavioral Sciences, Duke University, Durham, NC, USA", "Duke Center for Autism and Brain Development, Duke University, Durham, NC, USA", "Office of Information Technology, Duke University, Durham, NC, USA", "Duke G…
330	A targeted proteomic multiplex CSF assay identifies increased malate dehydrogenase and other neurodegenerative biomarkers in individuals with Alzheimer's disease pathology.	Paterson RW and Heywood WE and Heslegrave AJ and Magdalinou NK and Andreasson U and Sirka E and Bliss E and Slattery CF and Toombs J and Svensson J and Johansson P and Fox NC and Zetterberg H and Mills K and Schott JM	2016	0	Translational psychiatry	2158-3188 (Electronic)	6	11	e952	10.1038/tp.2016.194	https://pubmed.ncbi.nlm.nih.gov/27845782/	Alzheimer's disease (AD) is the most common cause of dementia. Biomarkers are required to identify individuals in the preclinical phase, explain phenotypic diversity, measure progression and estimate prognosis. The development of assays to validate candidate biomarkers is costly and time-consuming. Targeted proteomics is an attractive means of quantifying novel proteins in cerebrospinal and other…		United States	27845782	PMC5314115
331	A transagency approach to enabling access to parent-based intervention for language delay in areas of social disadvantage: A service evaluation.	Gibbard, Deborah and Smith, Clare	2016	0	Child Language Teaching & Therapy	0265-6590	32	1	19-33	10.1177/0265659014567785	https://search.ebscohost.com/login.aspx?direct=true&db=jlh&AN=112748104&site=ehost-live	Primary language delay remains one of the most prevalent developmental delays in early childhood, particularly in disadvantaged areas. Previous research has established language difficulties and social disadvantage being particular risk factors for adverse outcomes later in life. To help prevent low educational achievement and poorer outcomes, early treatment for any speech and language problems …	Sage Publications Inc.	Solent NHS Trust, UK Thousand Oaks, California
332	A Tri-Directional Examination of Parental Personality, Parenting Behaviors, and Contextual Factors in Influencing Adolescent Behavioral Outcomes.	Truhan, Tayler E. and Sedikides, Constantine and McIlvenna, Micheala and Andrae, Lena and Turner, Rhiannon N. and Papageorgiou, Kostas A.	2022	0	Journal of Youth & Adolescence	0047-2891	51	8	1536-1551	10.1007/s10964-022-01602-8	https://search.ebscohost.com/login.aspx?direct=true&db=jlh&AN=157629604&site=ehost-live	Links between parental personality, parenting, and adolescent behavior have been well established. However, extant research is limited by the sole focus on parental Big Five personality, and not taking home and family context into account. These gaps were addressed in two studies. In study 1, context, parental personality, and their interactions were examined as predictors of parenting in separat…	Springer Nature	["School of Psychology, Queen's University of Belfast, Belfast, UK", "Center for Research on Self and Identity, School of Psychology, University of Southampton, Southampton, UK"] New York, New York
333	A vaccine literacy scale for childhood vaccines: Turkish validity and reliability vaccine literacy scale.	Yorulmaz, Deniz S. and Kocoglu-Tanyer, Deniz	2024	0	Journal of Public Health (09431853)	0943-1853	32	5	855-863	10.1007/s10389-023-01878-5	https://search.ebscohost.com/login.aspx?direct=true&db=jlh&AN=177775733&site=ehost-live	Objective: This methodological study aimed to establish the Turkish validity and reliability of the Vaccine Literacy Scale (VLS) for childhood vaccines. Materials and methods: The sample consisted of 285 Turkish parents with children 0‚Äì4 years of age. Data were collected using a sociodemographic characteristics questionnaire, the VLS, and the Health Literacy Scale (HLS-14). A confirmatory facto…	Springer Nature	["https://ror.org/02wcpmn42 Faculty of Health Sciences, Nursing Depertmant, Artvin √áoruh University, Artvin, Turkey", "https://ror.org/045hgzm75 Department of Public Health, Faculty of Nursing, Selcuk University, Konya, Turkey"] New York, New York
334	A wearable sensor and machine learning estimate step length in older adults and patients with neurological disorders.	Zadka A and Rabin N and Gazit E and Mirelman A and Nieuwboer A and Rochester L and Del Din S and Pelosin E and Avanzino L and Bloem BR and Della Croce U and Cereatti A and Hausdorff JM	2024	0	NPJ digital medicine	2398-6352 (Electronic)	7	1	142	10.1038/s41746-024-01136-2	https://pubmed.ncbi.nlm.nih.gov/38796519/	Step length is an important diagnostic and prognostic measure of health and disease. Wearable devices can estimate step length continuously (e.g., in clinic or real-world settings), however, the accuracy of current estimation methods is not yet optimal. We developed machine-learning models to estimate step length based on data derived from a single lower-back inertial measurement unit worn by 472…		England	38796519	PMC11127966
335	A window into the mind-brain-body interplay: Development of diagnostic, prognostic biomarkers, and rehabilitation strategies in functional motor disorders.	Gandolfi M and Sandri A and Mariotto S and Tamburin S and Paolicelli A and Fiorio M and Pedrotti G and Barone P and Pellecchia MT and Erro R and Cuoco S and Carotenuto I and Vinciguerra C and Botto A and Zenere L and Canu E and Sibilla E and Filippi M and Sarasso E and Agosta F and Tinazzi M	2024	0	PloS one	1932-6203 (Electronic)	19	9	e0309408	10.1371/journal.pone.0309408	https://pubmed.ncbi.nlm.nih.gov/39325803/	BACKGROUND AND AIMS: Functional motor disorders (FMD) present a prevalent, yet misunderstood spectrum of neurological conditions characterized by abnormal movements (i.e., functional limb weakness, tremor, dystonia, gait impairments), leading to substantial disability and diminished quality of life. Despite their high prevalence, FMD often face delayed diagnosis and inadequate treatment, resultin…		United States	39325803	PMC11426512
336	Aberrant salience mediates the interplay between emotional abuse and positive symptoms in schizophrenia.	de Filippis R and Aloi M and Liuzza MT and Pugliese V and Carbone EA and Rania M and Segura-Garcia C and De Fazio P	2024	1	Comprehensive psychiatry	1532-8384 (Electronic)	133		152496	10.1016/j.comppsych.2024.152496	https://pubmed.ncbi.nlm.nih.gov/38718481/	INTRODUCTION: Childhood trauma and adversities (CTA) and aberrant salience (AS) have a pivotal role in schizophrenia development, but their interplay with psychotic symptoms remains vague. We explored the mediation performed by AS between CTA and psychotic symptomatology in schizophrenia. METHODS: We approached 241 adults suffering from schizophrenia spectrum disorders (SSDs), who have been in th…		United States	38718481
337	Aberrant salience mediates the interplay between emotional abuse and positive symptoms in schizophrenia.	de Filippis, Renato and Aloi, Matteo and Liuzza, Marco Tullio and Pugliese, Valentina and Carbone, Elvira Anna and Rania, Marianna and Segura-Garcia, Cristina and De Fazio, Pasquale	2024	1	Comprehensive Psychiatry	0010-440X	133		N.PAG-N.PAG	10.1016/j.comppsych.2024.152496	https://search.ebscohost.com/login.aspx?direct=true&db=jlh&AN=177944737&site=ehost-live	Childhood trauma and adversities (CTA) and aberrant salience (AS) have a pivotal role in schizophrenia development, but their interplay with psychotic symptoms remains vague. We explored the mediation performed by AS between CTA and psychotic symptomatology in schizophrenia. We approached 241 adults suffering from schizophrenia spectrum disorders (SSDs), who have been in the unit for at least 12 …	Elsevier B.V.	["Psychiatry Unit, Department of Health Sciences, University Magna Graecia of Catanzaro, Catanzaro 88100, Italy", "Department of Clinical and Experimental Medicine, University of Messina, Italy", "Department of Medical and Surgery Sciences, University of Catanzaro, Italy", "Psychiatry Unit, Department of Medical and Surgical Sciences, University Magna Graecia of Catanzaro, Italy", "Outpatient Uni…
338	Ability to Categorize Food Predicts Hypothetical Food Choices in Head Start Preschoolers.	Nicholson, Jody S. and Barton, Jennifer M. and Simons, Ali L.	2018	0	Journal of Nutrition Education & Behavior	1499-4046	50	3	238-246.e1	10.1016/j.jneb.2017.09.026	https://search.ebscohost.com/login.aspx?direct=true&db=jlh&AN=128203805&site=ehost-live	Objective To investigate whether preschoolers are able to identify and categorize foods, and whether their ability to classify food as healthy predicts their hypothetical food choice. Design Structured interviews and body measurements with preschoolers, and teacher reports of classroom performance. Setting Six Head Start centers in a large southeastern region. Participants A total of 235 preschoo…	Elsevier B.V.	["Department of Psychology, University of North Florida, Jacksonville, FL", "Department of Human Development and Family Sciences, University of Texas at Austin, Austin, TX"] New York, New York
339	Ability to Deliver Services in Spanish: A Survey of Michigan Home Health Agencies, 2012.	Espinosa, Claudia M. and Cowan, Anne E. and Clark, Sarah J.	2014	0	Journal of Health Care for the Poor & Underserved	1049-2089	25	3	976-981	10.1353/hpu.2014.0143	https://search.ebscohost.com/login.aspx?direct=true&db=jlh&AN=107873361&site=ehost-live	The capacity of home health agencies to serve children from families with low English proficiency is not well understood. We conducted an exploratory survey of home health agencies in Michigan in 2012 to document whether they can provide services in Spanish, serve children, and accept Medicaid.	Johns Hopkins University Press	["Assistant Professor, Division of Pediatric Infectious Diseases, Department of Pediatrics, University of Louisville, Kentucky", "Research project manager, Child Health Evaluation and Research (CHEAR) Unit within the Division of General Pediatrics, University of Michigan", "Associate Director for Research, CHEAR Unit within the Division of General Pediatrics, University of Michigan U2 - PMID: NLM…
340	Abnormal body weight and food-related behavior in school-aged children as measured by the Children's Binge Eating Disorder Scale.	Dmitrzak-Wƒôglarz, Monika and Tyszkiewicz-Nwafor, Marta and Duda, Joanna and Paszy≈Ñska, El≈ºbieta and Matuszak-Wojciechowska, Lidia and Hanƒá, Tomasz and Bryl, Ewa and Mamrot, Paula and Dutkiewicz, Agata and S≈Çopie≈Ñ, Agnieszka	2020	0	Clinical Child Psychology & Psychiatry	1359-1045	25	2	304-319	10.1177/1359104519871335	https://search.ebscohost.com/login.aspx?direct=true&db=jlh&AN=142423346&site=ehost-live	Obesity in children is becoming a global epidemic. Health and emotional consequences can threaten life and health both during childhood and adulthood. In this study, we aimed to assess the coexistence of overweight and obesity, binge eating disorder and detrimental attitudes toward nutrition among school-age children. We also aimed to determine the usefulness of the Children's Binge Eating Disord…	Sage Publications Inc.	["Psychiatric Genetics Unit, Department of Psychiatry, Poznan University of Medical Sciences, Poland", "Department of Child and Adolescent Psychiatry, Poznan University of Medical Sciences, Poland", "Department of Integrated Dentistry, Poznan University of Medical Sciences, Poland", "Department of Human Biological Development, Faculty of Biology, Institute of Anthropology, Adam Mickiewicz Univers…
341	Abnormal dynamic functional network connectivity in male obstructive sleep apnea with mild cognitive impairment: A data-driven functional magnetic resonance imaging study.	Li H and Li L and Li K and Li P and Xie W and Zeng Y and Kong L and Long T and Huang L and Liu X and Shu Y and Zeng L and Peng D	2022	0	Frontiers in aging neuroscience	1663-4365 (Print)	14		977917	10.3389/fnagi.2022.977917	https://pubmed.ncbi.nlm.nih.gov/36389084/	OBJECTIVE: The purpose of this study was to investigate the dynamic functional network connectivity (FNC) and its relationship with cognitive function in obstructive sleep apnea (OSA) patients from normal cognition (OSA-NC) to mild cognitive impairment (OSA-MCI). MATERIALS AND METHODS: Eighty-two male OSA patients and 48 male healthy controls (HC) were included in this study. OSA patients were cl…		Switzerland	36389084	PMC9640755
342	Abnormal Static and Dynamic Functional Network Connectivity in Patients With Presbycusis.	Xing C and Chen YC and Shang S and Xu JJ and Chen H and Yin X and Wu Y and Zheng JX	2021	0	Frontiers in aging neuroscience	1663-4365 (Print)	13		774901	10.3389/fnagi.2021.774901	https://pubmed.ncbi.nlm.nih.gov/35069176/	Aim: This study aimed to investigate abnormal static and dynamic functional network connectivity (FNC) and its association with cognitive function in patients with presbycusis. Methods: In total, 60 patients with presbycusis and 60 age-, sex-, and education-matched healthy controls (HCs) underwent resting-state functional MRI (rs-fMRI) and cognitive assessments. Group independent component analys…		Switzerland	35069176	PMC8766420
343	Abnormal static and dynamic functional network connectivity in stable chronic obstructive pulmonary disease.	Tang F and Li L and Peng D and Yu J and Xin H and Tang X and Li K and Zeng Y and Xie W and Li H	2022	0	Frontiers in aging neuroscience	1663-4365 (Print)	14		1009232	10.3389/fnagi.2022.1009232	https://pubmed.ncbi.nlm.nih.gov/36325191/	OBJECTIVE: Many studies have explored the neural mechanisms of cognitive impairment in chronic obstructive pulmonary disease (COPD) patients using the functional MRI. However, the dynamic properties of brain functional networks are still unclear. The purpose of this study was to explore the changes in dynamic functional network attributes and their relationship with cognitive impairment in stable…		Switzerland	36325191	PMC9618865
344	Abortion and mental health: findings from The National Comorbidity Survey-Replication.	Steinberg, Julia R and McCulloch, Charles E and Adler, Nancy E	2014	0	Obstetrics & Gynecology	0029-7844	123	2	263-270	10.1097/AOG.0000000000000092	https://search.ebscohost.com/login.aspx?direct=true&db=jlh&AN=107881379&site=ehost-live	Objective: To examine whether a first abortion increases risk of mental health disorders compared with a first childbirth with and without considering prepregnancy mental health and adverse exposures, childhood economic status, miscarriage history, age at first abortion or childbirth, and race or ethnicity.Methods: A cohort study compared rates of mental disorders (anxiety, mood, impulse-control,…	Lippincott Williams & Wilkins	Departments of Psychiatry and Epidemiology and Biostatistics, University of California, San Francisco, San Francisco, California. U2 - PMID: NLM24402590. Baltimore, Maryland
345	Abortion knowledge, attitudes and experiences among adolescent girls: a review of the literature.	Espinoza, Cecilia and Samandari, Ghazaleh and Andersen, Kathryn	2020	0	Sexual & Reproductive Health Matters	2641-0397	28	1	2017-01-01	10.1080/26410397.2020.1744225	https://search.ebscohost.com/login.aspx?direct=true&db=jlh&AN=148279701&site=ehost-live	Adolescent girls comprise a considerable proportion of annual abortion deaths, worldwide, with 15% of all unsafe abortions taking place among girls under 20 years of age. Despite recent global attention to the health and welfare of adolescent girls, little is known about their abortion experience, particularly of those under the age of 15 years. This review examines existing peer-reviewed and gre…	Taylor & Francis Ltd	["Ipas Senior Advocacy Advisor, Ipas, Chapel Hill, North Carolina, USA", "Independent consultant, Ipas, Chapel Hill, North Carolina, USA", "Chief Scientific and Technical Officer, Ipas, Chapel Hill, North Carolina, USA"] Philadelphia, Pennsylvania
346	Abusers gaining custody in family courts: A case series of over turned decisions.	Silberg, Joyanna and Dallam, Stephanie	2019	0	Journal of Child Custody	1537-9418	16	2	140-169	10.1080/15379418.2019.1613204	https://search.ebscohost.com/login.aspx?direct=true&db=jlh&AN=137286076&site=ehost-live	This article presents findings and recommendations based on an in-depth examination of records from 27 custody cases from across the United States. The goal of this case series was to determine why family courts may place children with a parent that the child alleges abused them rather than with the nonoffending parent. We focused on "turned around cases" involving allegations of child abuse that…	Taylor & Francis Ltd	The Leadership Council on Child Abuse & Interpersonal Violence, Baltimore, MD, USA Philadelphia, Pennsylvania
347	Accelerated aging in bipolar disorder: A comprehensive review of molecular findings and their clinical implications.	Fries GR and Zamzow MJ and Andrews T and Pink O and Scaini G and Quevedo J	2020	0	Neuroscience and biobehavioral reviews	1873-7528 (Electronic)	112		107-116	10.1016/j.neubiorev.2020.01.035	https://pubmed.ncbi.nlm.nih.gov/32018037/	Bipolar disorder (BD) has been associated with clinical signs of accelerated aging, which potentially underlies its association with several age-related medical conditions, such as hypertension, metabolic imbalances, dementia, and cancer. This paper aims to comprehensively review evidence of biological aging in BD and explore findings and controversies related to common biological clocks in patie…		United States	32018037
348	Accelerated epigenetic aging in adolescents from low-income households is associated with altered development of brain structures.	Hoare J and Stein DJ and Heany SJ and Fouche JP and Phillips N and Er S and Myer L and Zar HJ and Horvath S and Levine AJ	2020	0	Metabolic brain disease	1573-7365 (Electronic)	35	8	1287-1298	10.1007/s11011-020-00589-0	https://pubmed.ncbi.nlm.nih.gov/32671535/	The relationship between cognitive performance, macro and microstructural brain anatomy and accelerated aging as measured by a highly accurate epigenetic biomarker of aging known as the epigenetic clock in healthy adolescents has not been studied. Healthy adolescents enrolled in the Cape Town Adolescent Antiretroviral Cohort Study were studied cross sectionally. The Illumina Infinium Methylation …		United States	32671535	PMC7606536
349	Accelerating Efforts To Prevent Childhood Obesity: Spreading, Scaling, And Sustaining Healthy Eating And Physical Activity.	Chang, Debbie I. and Gertel-Rosenberg, Allison and Snyder, Kim	2014	0	Health Affairs	0278-2715	33	12	2207-2213	10.1377/hlthaff.2014.0818	https://search.ebscohost.com/login.aspx?direct=true&db=jlh&AN=107841045&site=ehost-live	During the past decade, progress has been made in addressing childhood obesity through policy and practice changes that encourage increased physical activity and access to healthy food. With the implementation of these strategies, an understanding of what works to prevent childhood obesity is beginning to emerge. The task now is to consider how best to spread, scale, and sustain promising childho…	Project HOPE/HEALTH AFFAIRS	["Enterprise vice president of policy and prevention, Nemours, Washington, D.C.", "Director of national prevention and practice, National Office of Policy and Prevention, NemoursDirector of national prevention and practice, National Office of Policy and Prevention, Nemours", "Program and policy analyst II, National Office of Policy and Prevention, Nemours"] Washington, District of Columbia
350	Accelerometer epoch setting is decisive for associations between physical activity and metabolic health in children.	Aadland, Eivind and Andersen, Lars Bo and Anderssen, Sigmund Alfred and Resaland, Geir K√•re and Kvalheim, Olav Martin	2020	0	Journal of Sports Sciences	0264-0414	38	3	256-263	10.1080/02640414.2019.1693320	https://search.ebscohost.com/login.aspx?direct=true&db=jlh&AN=141133739&site=ehost-live	When analysing physical activity (PA) levels using accelerometry, the epoch setting is critical to capture intensity-specific PA correctly. The aim of the present study was to investigate the PA intensity signatures related to metabolic health in children using different epoch settings. A sample of 841 Norwegian children (age 10.2 ¬± 0.3 years; BMI 18.0 ¬± 3.0; 50% boys) provided data on accelero…	Taylor & Francis Ltd	["Faculty of Education, Arts and Sports, Western Norway University of Applied Sciences, Sogndal, Norway", "Department of Sports Medicine, Norwegian School of Sport Sciences, Oslo, Norway", "Department of Chemistry, University of Bergen, Bergen, Norway"] Philadelphia, Pennsylvania
351	Acceptability and feasibility of an app to prepare children for a blood test: An exploratory cohort study.	Bray, Lucy and Ng, Sze May and Pyke, Lauren and Kikby, Joanna	2024	0	Health Education Journal	0017-8969	83	4	424-436	10.1177/00178969231219936	https://search.ebscohost.com/login.aspx?direct=true&db=jlh&AN=177595111&site=ehost-live	Objective: Children report needle procedures as one of their most feared and painful experiences. Negative blood test experiences can lead to lifelong implications. Xploro is an online health information platform (app) that uses age-appropriate self-directed augmented reality (AR) techniques. This study evaluated the acceptability, feasibility and self-reported impact of Xploro on children underg…	Sage Publications Inc.	["Faculty of Health, Social Care and Medicine, Edge Hill University, Ormskirk, UK", "Paediatric Department, Mersey and West Lancashire Teaching Hospitals NHS Trust, Ormskirk, West Lancashire, UK", "Department of Women's and Children's Health, Faculty of Health and Life Sciences, University of Liverpool, Liverpool, UK"] Thousand Oaks, California
352	Acceptability and feasibility of an e-mental health intervention for parents of childhood cancer survivors: "Cascade".	Wakefield, Claire and Sansom-Daly, Ursula and McGill, Brittany and Ellis, Sarah and Doolan, Emma and Robertson, Eden and Mathur, Sanaa and Cohn, Richard and Wakefield, Claire E and Sansom-Daly, Ursula M and McGill, Brittany C and Ellis, Sarah J and Doolan, Emma L and Robertson, Eden G and Cohn, Richard J	2016	0	Supportive Care in Cancer	0941-4355	24	6	2685-2694	10.1007/s00520-016-3077-6	https://search.ebscohost.com/login.aspx?direct=true&db=jlh&AN=114854092&site=ehost-live	Purpose: The aim of this study was to evaluate the feasibility and acceptability of "Cascade": an online, group-based, cognitive behavioral therapy intervention, delivered "live" by a psychologist, to assist parents of children who have completed cancer treatment.Methods: Forty-seven parents were randomized to Cascade (n‚Äâ=‚Äâ25) or a 6-month waitlist (n‚Äâ=‚Äâ22). Parents completed questionnair…	Springer Nature	["Kids Cancer Centre (KCC), Level 1, Sydney Children's Hospital, High Street, Randwick, NSW, 2031, Australia", "Discipline of Paediatrics, School of Women's and Children's Health, UNSW Medicine, University of New South Wales, Sydney, NSW, 2052, Australia", "Sydney Youth Cancer Service, Prince of Wales/Sydney Children's Hospital, Randwick, NSW, Australia U2 - PMID: NLM26781620."] New York, New York
353	Acceptability of childhood screening: a systematic narrative review.	Carlton, J. and Griffiths, H.J. and Horwood, A.M. and Mazzone, P.P. and Walker, R. and Simonsz, H.J.	2021	0	Public Health (Elsevier)	0033-3506	193		126-138	10.1016/j.puhe.2021.02.005	https://search.ebscohost.com/login.aspx?direct=true&db=jlh&AN=150335056&site=ehost-live	A systematic narrative literature review was undertaken to assess the acceptability of childhood screening interventions to identify factors to consider when planning or modifying childhood screening programs to maximize participation and uptake. This is a systematic narrative literature review. Electronic databases were searched (MEDLINE, EMBASE, PsycINFO via Ovid, CINAHL, and Cochrane Library) …	Elsevier B.V.	["School of Health and Related Research (ScHARR), Regent Court, 30 Regent Street, Sheffield, S1 4DA, UK", "Academic Unit of Ophthalmology and Orthoptics, The Medical School, University of Sheffield, Health Sciences School, Beech Hill Road, Sheffield, S10 2RX, UK", "Infant Vision Laboratory, School of Psychology and Clinical Language Sciences, University of Reading, Infant Vision Laboratory, Earle…
354	Acceptability of newborn pulse oximetry screening.	Giakoumi, Maria and Budha-Magar, Om Kumari and Chee, Ying Hui and Kelsall, Wilf Anthony	2020	0	British Journal of Midwifery	0969-4900	28	8	462-466	10.12968/bjom.2020.28.8.462	https://search.ebscohost.com/login.aspx?direct=true&db=jlh&AN=145035591&site=ehost-live	Aim: The aim of this study was to determine the acceptance of the midwives regarding the use of newborn pulse oximetry screening (NPOS) over a four-year period in a UK tertiary maternity unit. Methods: An electronic survey of 10 questions was emailed to all midwives working in the maternity unit. Feedback was requested on their experience of performing NPOS using a feasibility scale (1=easy to 10…	Mark Allen Holdings Limited	["Paediatric trainee, department of paediatrics, Addenbrooke's Hospital, Cambridge University Hospitals NHS Trust", "Foundation year trainee, department of medicine, Hereford County Hospital, Wye Valley NHS Trust", "Paediatric consultant, department of paediatrics, addenbrooke's hospital, Cambridge University Hospitals NHS Trust", "Consultant neonatologist, neonatal intensive care unit, The Rosie…
355	Access and Barriers to Utilization of Palliative Care in Pediatric Pulmonary Hypertension.	Brown, Anna M. and Nelson, Brittany H. and Beuscher, Linda M.	2017	0	Journal of Hospice & Palliative Nursing	1522-2179	19	5	474-479	10.1097/NJH.0000000000000375	https://search.ebscohost.com/login.aspx?direct=true&db=jlh&AN=125396262&site=ehost-live	Background: Pulmonary arterial hypertension (PAH) is a terminal disease that can be diagnosed in children and adults. Adverse effects of treatment combined with a terminal illness can lead to a plethora of unmet patient needs that can be addressed by palliative care (PC). Aim: The primary aim was to assess access to PC among pediatric PAH programs. The secondary aim was to describe barriers to ut…	Lippincott Williams & Wilkins	["Instructor, School of Nursing, Vanderbilt University, Nashville, TN", "Assistant professor, School of Nursing, Vanderbilt University, Nashville, TN"] Baltimore, Maryland
356	Access and Quality of Pediatric Home Healthcare: A Systematic Review.	Foster, Carolyn C. and Morales, Luis and Fawcett, Andrea J. and Coleman, Cara L.	2023	0	Home Health Care Management & Practice	1084-8223	35	4	287-298	10.1177/10848223231167878	https://search.ebscohost.com/login.aspx?direct=true&db=jlh&AN=173440416&site=ehost-live	Despite the rising prevalence of children with medical complexity who need extensive medical care at home, the literature evaluating pediatric home healthcare has not been well summarized. Our objective was to systematically review the evidence-base of pediatric home healthcare to understand what is currently know about access and quality of home healthcare for children. Pubmed, Ovid Medline, Emb…	Sage Publications Inc.	["Northwestern University Feinberg School of Medicine, Chicago, IL, USA", "Ann & Robert H. Lurie Children's Hospital of Chicago, Chicago, IL, USA", "Lurie Children's Pediatric Research & Evidence Synthesis Center (PRECIISE): A JBI Affiliated Group, Chicago, IL, USA", "Family Voices National, Washington, DC, USA"] Thousand Oaks, California
357	Access and treatment: A national survey of mental health care of children and young people with long-term physical health conditions in England.	Rojas, Natalia K. and Ching, Brian C. F. and Fifield, Kate and Catanzano, Matteo and Bennett, Sophie D. and Heyman, Isobel and Coughtrey, Anna E. and Shafran, Roz	2023	0	British Journal of Child Health	2633-5417	4	4	175-181	10.12968/chhe.2023.4.4.175	https://search.ebscohost.com/login.aspx?direct=true&db=jlh&AN=172307222&site=ehost-live	Background: Co-occurring mental and long-term physical health conditions (LTCs) are common in children and young people (CYP). Aims: To conduct a national survey to understand access to mental health services and treatment for CYP with mental health needs and LTCs. Methods: In July 2020, Freedom of Information requests were sent to 66 trusts. Findings: Average waiting times were slightly shorter …	Mark Allen Holdings Limited	["Honorary research assistant, Population, Policy and Practice, UCL Great Ormond Street Institute of Child Health", "Research assistant/assistant psychologist, Population, Policy and Practice, UCL Great Ormond Street Institute of Child Health", "Junior doctor, Population, Policy and Practice, UCL Great Ormond Street Institute of Child Health", "Senior research fellow, Population, Policy and Pract…
358	Access of children in chronic condition to primary care: a descriptive exploratory study.	Rodrigues, Daisy Cristina and Tatsch Neves, Eliane and Bigolin Jantsch, Leonardo and da Silveira, Andressa	2016	0	Online Brazilian Journal of Nursing	1676-4285	15		549-552		https://search.ebscohost.com/login.aspx?direct=true&db=jlh&AN=120561683&site=ehost-live	Aim: to describe the access of children in chronic conditions to primary health care from the perspective of health professionals. Method: this is an exploratory and descriptive study, using a qualitative approach. For the collection of data, semi-structured interviews will be carried out with health professionals that integrate the teams of Basic Health Units and the Family Health Strategy in th…	Fundacao Euclides da Cunha de Apoio Institucional a UFF	Federal University of Santa Maria
359	Access to care for children with emotional/behavioral difficulties.	Henning-Smith, Carrie and Alang, Sirry	2016	0	Journal of Child Health Care	1367-4935	20	2	185-194	10.1177/1367493514563855	https://search.ebscohost.com/login.aspx?direct=true&db=jlh&AN=115358258&site=ehost-live	Emotional/behavioral difficulties (EBDs) are increasingly diagnosed in children, constituting some of the most common chronic childhood conditions. Left untreated, EBDs pose long-term individual and population-level consequences. There is a growing evidence of disparities in EBD prevalence by various demographic characteristics. This article builds on this research by examining disparities in acc…	Sage Publications Inc.	Division of Health Policy and Management, School of Public Health, University of Minnesota, Minneapolis, MN, USA Thousand Oaks, California
360	Access to Care for US Children with Co-Occurrence of Autism Spectrum Disorder and Epilepsy.	Zhang, Wanqing and Thompson, Kelsey L.	2022	0	Children	2227-9067	9	7	N.PAG-N.PAG	10.3390/children9071094	https://search.ebscohost.com/login.aspx?direct=true&db=jlh&AN=158213029&site=ehost-live	Epilepsy is a common comorbidity among children with autism spectrum disorder (ASD). There is a lack of understanding of the inequality in access to care for children with co-occurring ASD and epilepsy (ASD-EP). The purpose of this study is to examine key indicators for access to care and care coordination for children with ASD-EP in the US National Survey of Children's Health (NSCH). Data were c…	MDPI	["Department of Health Sciences, School of Medicine, University of North Carolina at Chapel Hill, Chapel Hill, NC 27599, USA", "Division of Speech and Hearing Sciences, School of Medicine, University of North Carolina at Chapel Hill, Chapel Hill, NC 27599, USA"]
361	ACCESS TO CARE. North Carolina Physician-Based Preventive Oral Health Services Improve Access And Use Among Young Medicaid Enrollees.	Kranz, Ashley M. and Lee, Jessica and Divaris, Kimon and Baker, A. Diane and Vann Jr., William	2014	0	Health Affairs	0278-2715	33	12	2144-2152	10.1377/hlthaff.2014.0927	https://search.ebscohost.com/login.aspx?direct=true&db=jlh&AN=107841039&site=ehost-live	To combat disparities in oral health and access to dental care among infants and toddlers, most state Medicaid programs now reimburse physician-based preventive oral health services such as fluoride varnish applications. We used geospatial data to examine the distribution of dental and medical Medicaid providers of pediatric oral health services throughout North Carolina to determine if these ser…	Project HOPE/HEALTH AFFAIRS	["Adjunct assistant professor of pediatric dentistry, University of North Carolina‚ÄìChapel Hill School of Dentistry; Health Systems Integration Program fellow, Health and Human Services Agency, County of San Diego, California", "Distinguished professor, University of North Carolina‚ÄìChapel Hill School of Dentistry; Chair in pediatric dentistry, University of North Carolina‚ÄìChapel Hill School …
362	Access to childhood immunisation services and its determinants among recent and settled migrants in Delhi, India.	Kusuma, Y. S. and Kaushal, S. and Sundari, A. B. and Babu, B. V.	2018	0	Public Health (Elsevier)	0033-3506	158		135-143	10.1016/j.puhe.2018.03.006	https://search.ebscohost.com/login.aspx?direct=true&db=jlh&AN=129375883&site=ehost-live	Objectives Childhood immunisation is one of the important public health interventions, and poor migrants are vulnerable to forego these services. The objective of the study is to understand the access of childhood immunisation services to the socio-economically disadvantaged migrants and the determinants of full immunisation uptake up to the age of 1 year. Methods In a cross-sectional survey, 458…	Elsevier B.V.	["Centre for Community Medicine, All India Institute of Medical Sciences, New Delhi, India", "Socio-Behavioural and Health Systems Research Division, Indian Council of Medical Research, New Delhi, India"] New York, New York
363	Access to community water fluoridation in rural Victoria: It¬†depends where you live...	Dickson‚ÄêSwift, Virginia and Crocombe, Leonard and Bettiol, Silvana and Bracksley‚ÄêO'Grady, Stacey	2023	0	Australian Journal of Rural Health	1038-5282	31	3	493-502	10.1111/ajr.12973	https://search.ebscohost.com/login.aspx?direct=true&db=jlh&AN=164352709&site=ehost-live	Objective: To explore the water fluoridation status of rural Victorian towns over 1000 population and document the oral health profile in the local government areas (LGAs) currently with no water fluoridation. To assist/inform future LGA planning, we describe a case study of a community‚Äêbased co‚Äêdesign approach to increase access to fluoridated water in rural communities. Design: A descriptiv…	Wiley-Blackwell	["Violet Vines Marshman Centre for Rural Health Research, La Trobe Rural Health School, La Trobe University, Bendigo Victoria,, Australia", "Tasmanian School of Medicine, College of Health & Medicine, University of Tasmania, Hobart Tasmania,, Australia"] Malden, Massachusetts
364	Access to health professionals by children and adolescents with mental disorders: Are we meeting their needs?	Sawyer, Michael G. and Reece, Christy E. and Sawyer, Alyssa C.P. and Johnson, Sarah E. and Hiscock, Harriet and Lawrence, David	2018	0	Australian & New Zealand Journal of Psychiatry	0004-8674	52	10	972-982	10.1177/0004867418760713	https://search.ebscohost.com/login.aspx?direct=true&db=jlh&AN=131918354&site=ehost-live	Objective: To identify the percentage of 4-17 year olds with mental disorders in Australia who attended health professionals for single or repeat visits to get help for emotional and behavioural problems during a 12-month period. To identify factors associated with single and repeat visits, and the average length of time between visits. To compare the number of parent-reported visits with visits …	Sage Publications Inc.	["Adelaide Medical School, The University of Adelaide, Adelaide, SA, Australia", "Research and Evaluation Unit, Women's and Children's Hospital, Women's and Children's Health Network, North Adelaide, SA, Australia", "Telethon Kids Institute, The University of Western Australia, West Perth, WA, Australia", "Centre for Community Child Health, Royal Children's Hospital, Parkville, VIC, Australia", "…
365	Access to Healthcare for Children and Adolescents with a Chronic Health Condition during the COVID-19 Pandemic: First Results from the KICK-COVID Study in Germany.	G√∂ldel, Julia M. and Kamrath, Clemens and Minden, Kirsten and Wiegand, Susanna and Lanzinger, Stefanie and Sengler, Claudia and Weihrauch-Bl√ºher, Susann and Holl, Reinhard W. and Tittel, Sascha R. and Warschburger, Petra	2023	0	Children	2227-9067	10	1	10	10.3390/children10010010	https://search.ebscohost.com/login.aspx?direct=true&db=jlh&AN=161435129&site=ehost-live	This study examines the access to healthcare for children and adolescents with three common chronic diseases (type-1 diabetes (T1D), obesity, or juvenile idiopathic arthritis (JIA)) within the 4th (Delta), 5th (Omicron), and beginning of the 6th (Omicron) wave (June 2021 until July 2022) of the COVID-19 pandemic in Germany in a cross-sectional study using three national patient registries. A pape…	MDPI	["Department of Psychology, Counseling Psychology, University of Potsdam, 14476 Potsdam, Germany", "Center of Child and Adolescent Medicine, Division of Pediatric Endocrinology and Diabetology, Justus-Liebig-University, 35392 Giessen, Germany", "Program Area Epidemiology, Deutsches Rheuma-Forschungszentrum (DRFZ), 10117 Berlin, Germany", "Department of Pediatric Respiratory Medicine, Immunology a…
366	Access to medicaid providers: availability of mental health services for children and adolescents in child welfare in Louisiana.	Scheeringa, Michael S. and Singer, Alyssa M. and Mai, Thao Anh and Miron, Devi	2020	0	Journal of Public Child Welfare	1554-8732	14	2	161-173	10.1080/15548732.2018.1537904	https://search.ebscohost.com/login.aspx?direct=true&db=jlh&AN=142372701&site=ehost-live	The purpose of the study was to determine the level of access that youths in child welfare have to mental health providers in a single state. Mystery shoppers called every provider publicly advertised in Medicaid managed care organization networks. Results showed that 25.4% of the advertised network was able to schedule a new appointment for a child in Department of Children and Family Services g…	Taylor & Francis Ltd	Department of Psychiatry and Behavioral Sciences, Tulane University School of Medicine, New Orleans, LA, USA Philadelphia, Pennsylvania
367	Access to medicines for children...14th European Public Health Conference (Virtual), Public health futures in a changing world, November 10-12, 2021.	Vardanyan, L. and Kazaryan, I. and Sevikyan, A.	2021	0	European Journal of Public Health	1101-1262	31		iii543-iii544		https://search.ebscohost.com/login.aspx?direct=true&db=jlh&AN=153589783&site=ehost-live	Background: Access to medicines for children remains a serious public health problem worldwide. The World Health Organization (WHO) has developed a Model List of Essential Medicines for Children (EMLc). However, many essential medicines are still not covered by National EMLc and not available in some countries. The objective of this work was to examine the current situation with access to essenti…	Oxford University Press / USA	Yerevan State Medical University after Mkhitar Heratsi, Yerevan, Armenia.
368	Access to preventive services after the integration of oral health care into early childhood education and medical care.	Burgette, Jacqueline M. and Preisser, John S. and Rozier, Gary	2018	0	Journal of the American Dental Association (JADA)	0002-8177	149	12	1023-1031	10.1016/j.adaj.2018.07.019	https://search.ebscohost.com/login.aspx?direct=true&db=jlh&AN=133757988&site=ehost-live	Background. The effect of Early Head Start (EHS) on receipt of preventive oral health services (POHS) from both oral and medical health care providers is not known. Methods. The authors compared children enrolled in North Carolina EHS programs with similar children enrolled in Medicaid but not EHS on the use of POHS. They analyzed 4 dependent variables (oral assessment by medical health care prov…	American Dental Association	["Assistant professor, Departments of Dental Public Health and Pediatric Dentistry, School of Dental Medicine, University of Pittsburgh, Pittsburgh, PA", "Research fellow, The Cecil G. Sheps Center for Health Services Research, University of North Carolina at Chapel Hill, Chapel Hill, NC", "Research professor, Department of Biostatistics, Gillings School of Global Public Health, University of Nor…
369	Access to Private Coverage for Children Enrolled in CHIP.	McMorrow, Stacey and Kenney, Genevieve M. and Waidmann, Timothy and Anderson, Nathaniel	2015	0	Academic Pediatrics	1876-2859			S50-S55	10.1016/j.acap.2015.02.005	https://search.ebscohost.com/login.aspx?direct=true&db=jlh&AN=103196043&site=ehost-live	OBJECTIVE: To provide updated information on the potential substitution of public for private coverage among low-income children by examining the type of coverage held by children before they enrolled in Children's Health Insurance Program (CHIP) and exploring the extent to which children covered by CHIP had access to private coverage while they were enrolled. METHODS: We conducted a major househ…	Elsevier B.V.	Health Policy Center, Urban Institute, Washington, DC New York, New York
370	Access to Speech and Language Services and Service Providers for Children With Speech and Language Disorders.	Davidson, Meghan M. and Alonzo, Crystle N. and Stransky, Michelle L.	2022	0	American Journal of Speech-Language Pathology	1058-0360	31	4	1702-1718	10.1044/2022_AJSLP-21-00287	https://search.ebscohost.com/login.aspx?direct=true&db=jlh&AN=157946116&site=ehost-live	Objectives: The purposes of this study were to (a) examine children's access to services for their speech and language disorders during their lifetimes; (b) identify any child, disorder, and family characteristics associated with access to services; and (c) describe the speech and language service providers among children who received care. Study design: Data from the 2012 National Health Intervi…	American Speech-Language-Hearing Association	["The University of Kansas, Lawrence", "San Diego State University, CA", "Boston Medical Center, MA"] Rockville, Maryland
371	Access to the internet in an acute child and adolescent mental health inpatient unit.	Stanton, Josephine and Drake af Hagelsrum, Emma and Stasiak, Karolina	2015	0	Australian & New Zealand Journal of Psychiatry	0004-8674	49	5	487-488	10.1177/0004867414565481	https://search.ebscohost.com/login.aspx?direct=true&db=jlh&AN=103793836&site=ehost-live		Sage Publications Inc.	["Auckland Healthcare, Child and Family Unit, Auckland, New Zealand", "Link√∂ping University Medical School, Linkoping, Sweden", "Department of Psychological Medicine, University of Auckland, Auckland, New Zealand U2 - PMID: NLM25586748."] Thousand Oaks, California
372	Access to the Medical Home Among Children With and Without Special Health Care Needs.	Lichstein, Jesse C. and Ghandour, Reem M. and Mann, Marie Y.	2018	0	Pediatrics	0031-4005	142	6	2025-10-01	10.1542/peds.2018-1795	https://search.ebscohost.com/login.aspx?direct=true&db=jlh&AN=133410791&site=ehost-live	OBJECTIVES: The medical home is central to providing quality health care for children. Access to the medical home has historically been tracked by using the National Survey of Children With Special Health Care Needs and the National Survey of Children's Health (NSCH). Between 2012 and 2015, the NSCH was redesigned, combining the 2 surveys into a single, annual assessment. In this study, we provid…	American Academy of Pediatrics	Health Resources and Services Administration, Maternal and Child Health Bureau, Rockville, Maryland Elk Grove Village, Illinois
373	Accessibility, utilisation and acceptability of a county‚Äêbased home care service for sick children in Sweden.	Castor, Charlotte and Hallstr√∂m, Inger Kristensson and Landgren, Kajsa and Hansson, Helena	2019	0	Scandinavian Journal of Caring Sciences	0283-9318	33	4	824-832	10.1111/scs.12678	https://search.ebscohost.com/login.aspx?direct=true&db=jlh&AN=140850060&site=ehost-live	Background: Home care service (HCS) for sick children is a complex healthcare service, which can be organised in various models. Despite the possibility to support family everyday life, the accessibility and utilisation may still be limited. The aim of this study was to (i) determine characteristics in referrals to county‚Äêbased HCS, (ii) determine characteristics of referred children and (iii) …	Wiley-Blackwell	["Department of Health Sciences, Faculty of Medicine, Lund University, Lund Sweden", "Paediatrics and Adolescent Medicine, Copenhagen University Hospital Rigshospitalet, K√∏benhavn √ò Denmark"] Malden, Massachusetts
374	Acculturation, Mental Health, and Wellbeing Among Hispanic/Latinx Young Adult Survivors of Childhood Cancer.	Tobin, Jessica and Cockburn, Myles and Unger, Jennifer B. and Finch, Brian K. and Hamilton, Ann S. and Ritt-Olson, Anamara and Milam, Joel E.	2022	0	Journal of Adolescent & Young Adult Oncology	2156-5333	11	2	223-228	10.1089/jayao.2021.0029	https://search.ebscohost.com/login.aspx?direct=true&db=jlh&AN=156453612&site=ehost-live	Purpose: Ethnic disparities in childhood cancer survivor (CCS) mental health have been identified, although prior survivorship research has focused predominantly on non-Hispanic/Latinx (H/L) white survivors. Methods: This study examined the association of acculturation with depressive symptoms and wellbeing among 582 young adult H/L CCS recruited to a population-based study of CCS in Southern Cal…	Mary Ann Liebert, Inc.	["VA Greater Los Angeles Health Care System, Los Angeles, California, USA.", "Department of Preventive Medicine, Keck School of Medicine, University of Southern California, Los Angeles, California, USA.", "Center for Economic and Social Research, Department of Sociology, Dornsife College of Letters, University of Southern California, Los Angeles, California, USA."] New Rochelle, New York
375	Accuracy and reproducibility of automated white matter hyperintensities segmentation with lesion segmentation tool: A European multi-site 3T study.	Ribaldi F and Altomare D and Jovicich J and Ferrari C and Picco A and Pizzini FB and Soricelli A and Mega A and Ferretti A and Drevelegas A and Bosch B and M√ºller BW and Marra C and Cavaliere C and Bartr√©s-Faz D and Nobili F and Alessandrini F and Barkhof F and Gros-Dagnac H and Ranjeva JP and Wiltfang J and Kuijer J and Sein J and Hoffmann KT and Roccatagliata L and Parnetti L and Tsolaki M an…	2021	0	Magnetic resonance imaging	1873-5894 (Electronic)	76		108-115	10.1016/j.mri.2020.11.008	https://pubmed.ncbi.nlm.nih.gov/33220450/	Brain vascular damage accumulate in aging and often manifest as white matter hyperintensities (WMHs) on MRI. Despite increased interest in automated methods to segment WMHs, a gold standard has not been achieved and their longitudinal reproducibility has been poorly investigated. The aim of present work is to evaluate accuracy and reproducibility of two freely available segmentation algorithms. A…		Netherlands	33220450
376	Accuracy of NADAS criteria to establish diagnosis in children with suspected congenital heart disease.	Rahmawati, Rahmawati and Adriansyah, Rizky and Trisnawati, Yunnie and Harahap, Juliandi and Sianturi, Pertin and Pasaribu, Ayodhia Pitaloka	2023	0	Paediatrica Indonesiana	0030-9311	63	4	267-273	10.14238/pi63.4.2023.267-73	https://search.ebscohost.com/login.aspx?direct=true&db=jlh&AN=170734649&site=ehost-live	Background The majority of congenital heart disease is diagnosed during evaluation of a murmur detected either during a routine follow-up or while assessing an intercurrent illness. NADAS criteria might be useful as a screening test to differentiate pathologic from innocent murmurs. Objective To assess the accuracy of NADAS criteria in diagnosing pathology in children with suspected congenital he…	Indonesian Pediatric Society	Department of Child Health, Faculty of Medicine, Universitas Sumatera Utara, Medan, North Sumatera, Indonesia
377	ACEs are not equal: Examining the relative impact of household dysfunction versus childhood maltreatment on mental health in adolescence.	Negriff, Sonya	2020	0	Social Science & Medicine	0277-9536	245		N.PAG-N.PAG	10.1016/j.socscimed.2019.112696	https://search.ebscohost.com/login.aspx?direct=true&db=jlh&AN=141116208&site=ehost-live	Adverse Childhood Experiences (ACEs) have shown substantial effects on health across the lifespan. However, many studies on this topic discount the individual items as well as the distinction between household dysfunction and maltreatment experiences. Objective: The current study examined individual ACEs items as well as the relative contribution of the household dysfunction scale versus the chil…	Pergamon Press - An Imprint of Elsevier Science	Kaiser Permanente Southern California, 100 S. Los Robles Ave, Pasadena, CA 91101, United States
378	Acquired Vitamin B12 Deficiency in Newborns: Positive Impact on Newborn Health through Early Detection.	Lipari Pinto, Patr√≠cia and Florindo, Cristina and Janeiro, Patr√≠cia and Santos, Rita Loureiro and Mexia, Sandra and Rocha, Hugo and Tavares de Almeida, Isabel and Vilarinho, Laura and Gaspar, Ana	2022	0	Nutrients	2072-6643	14	20	4397-N.PAG	10.3390/nu14204397	https://search.ebscohost.com/login.aspx?direct=true&db=jlh&AN=159911338&site=ehost-live	The early diagnosis of and intervention in vitamin B12 deficiency in exclusively breastfed infants by mothers with low vitamin B12 is crucial in preventing possible irreversible neurologic damage, megaloblastic anemia, and failure to thrive. We assess the usefulness of the early detection of asymptomatic B12 deficiency related to acquired conditions and highlight the importance of monitoring seru…	MDPI	["Hereditary Metabolic Disease Reference Center, Metabolic Unit, Pediatric Department, Santa Maria's Hospital-Lisbon North University Hospital Center, EPE, Pediatric University Clinic, Faculty of Medicine, University of Lisbon, 1600-190 Lisbon, Portugal", "Laboratory of Metabolism and Genetics, Department of Pharmaceutical Sciences and Medicines, Faculty of Pharmacy, University of Lisbon, 1649-01…
379	Activity- and Occupation-Based Interventions to Support Mental Health, Positive Behavior, and Social Participation for Children and Youth: A Systematic Review.	Cahill, Susan M. and Egan, Brad E. and Seber, Joanna	2020	0	American Journal of Occupational Therapy	0272-9490	74	2	2028-01-01	10.5014/ajot.2020.038687	https://search.ebscohost.com/login.aspx?direct=true&db=jlh&AN=142388132&site=ehost-live	Importance: Children and youth are often challenged to maintain well-being, positive behavior, and social participation. Objective: To identify evidence for occupational therapy interventions for children and youth with and at risk for mental health concerns. Data Sources: Articles published in English-language peer-reviewed journals between January 2010 and March 2017 identified through searches…	American Occupational Therapy Association	["Associate Professor and Occupational Therapy Department Chair, MSOT Program, Lewis University, Romeoville, IL", "Associate Professor and Occupational Therapy Program Site Coordinator, Occupational Therapy Program, Lenoir‚ÄìRhyne University, Columbia, SC.", "Adjunct Instructor, MSOT Program, Lewis University, Romeoville, IL. At the time of the study, she was a postprofessional OTD student (maide…
[truncated: 7,261 more rows]

## Sheet: Title&abstract screening
no	title	authors	year	journal	issn	volume	issue	pages	doi	url	location	abstract	full-text assessment	exclusion	pubmed_id	pmc_id
[truncated: 7,474 more rows]

## Sheet: Full-text assessment
no	title	authors	year	journal	issn	volume	issue	pages	doi	url	location	abstract	inclusion	exclusion	pubmed_id	pmc_id
[truncated: 64 more rows]

[truncated: 2 more sheets: Included papers, Data extraction]
